# Supplementary material for: Palaeogenomics of Upper Palaeolithic to Neolithic European hunter-gatherers
Source: Nature. 2023 Mar 1;615(7950):117–26. doi: 10.1038/s41586-023-05726-0 (PMC9977688; doi:10.1038/s41586-023-05726-0)
Supplement: Supplementary file 3 — Metadata information of studied individuals. [file 41586_2023_5726_MOESM3_ESM.xlsx]

## Sheet: A.metadata_ind
Site	Archeological ID	Label main text	Sample ID	Country	Anatomical Element	Dating lab-ID	Radiocarbon date 14C	14C Interval	*Reference dating	Date type	Calibrated age BP (95%) (IntCal20)	Average age calBP	δ15N	δ13C	C:N ratio	Publication N/C isotopes	Culture	Latitude	Longitude	Pop ID	Main Cluster	Protocol	Genetic Sex	Used SNPs	PMD filtering	1240K DMG 5' CtoT	1240K coverage on target	Y haplogroup	Y Terminal SNP	MtDNA	Data
Abri des Autours	AA3	Abri des Autours 3	AAT001	Belgium	Petrous	OxA-4917	9500	75	Cauwe 1994	Direct	11110-10573	10841.5	9.23	-20.3	3.2	Bocherens et al., 2007	Mesolithic	50.2	4.89	AAT	Oberkassel	ds_halfUDG	F	1059472	no	0.100906	5.2548	-	-	U5a2	new
Achères	APP 2018 (Burial 2002)	Achères 2002	ACR001	France	Tibia	ETH-100719	8174	26	new	Direct	9267-9018	9142.5	n/a	n/a	n/a	n/a	Mesolithic	48.9648	2.0681	ACR	Oberkassel	ds_halfUDG	M	18760	yes	0.0552, 0.1624	0.0712	I	M170	U5b1b	new
Arene Candide	AC16	Arene Candide 16	AC16	Italy	Petrous	OxA–11949/GrM-16978	10810/10820(R_Combine_10817)	65/40(R_Combine_35)	Formicola and Toscani 2014, Sparacello et al., 2021	Direct	12824-12725	12774.5	10.0993	-19.369	3.2	Sparacello et al., 2021	Epigravettian	44.1618	8.32639	AC16	Villabruna	ds_nonUDG,ss_nonUDG	F	871260	no	0.259339	7.6427	-	-	U5b1	new
Bockstein	Varia I.1	Bockstein	Bockstein	Germany	Tooth	MAMS-30695	7585	24	Fellows Yates et al. 2021	Direct	8420-8362	8391	n/a	n/a	n/a	n/a	Mesolithic	48.33	10.09	Bockstein	Oberkassel	ds_nonUDG,ds_halfUDG	F	50457	no	0.0255, 0.2061	0.1325	-	-	U5b1d1	increased coverage
Brillenhöhle	OSUT 5827	Brillenhöhle	Brillenhohle	Germany	Skull	OxA-23414	12535	50	Benazzi et al. 2011	Direct	15117-14475	14796	8.5	-19.5	3.1	Benazzi et al., 2011	Magdalenian	48.24	9.46	Brillenhohle	GoyetQ2	ds_nonUDG	M	7746	yes	0.0593, 0.1167	0.2819	CF	n/a	U8a	increased coverage
Burkhardtshöhle	Tü 33/32 420	Burkhardtshöhle	Burkhardtshohle	Germany	Skull	ETH-7613	12450	110	Simon 1993	Direct	15077-14161	14619	n/a	n/a	n/a	n/a	Magdalenian	48.32	9.35	Burkhardtshohle	GoyetQ2	ds_nonUDG	M	10166	yes	0.2235	0.1655	CT	n/a	U8a	increased coverage
Casa Corona	UE 183, individual 1	Casa Corona	CRN001	Spain	Petrous	Beta-272856	7070	40	Fernández-López de Pablo et al. 2013	Direct	7974-7794	7884	8.4	-19.3	3.4	Fernández-López de Pablo et al. 2013	Mesolithic	38.6751	-0.927411	CRN	Oberkassel	ss_noUDG	M	737132	no	0.380679	2.2159	I2a1a1b	S21825	U5b1	new
Casa Corona	UE 182, individual 2	Casa Corona	CRN002	Spain	Petrous	OxA-V-2392-27	7116	32	Fernández-López de Pablo et al. 2013	Direct	8014-7865	7939.5	11.6	-18.5	3.4	Fernández-López de Pablo et al. 2013	Mesolithic	38.6751	-0.927411	CRN	Oberkassel	ss_noUDG	M	791255	no	0.377574	2.6233	I2a1a1b2	L1294	U5b1	new
Cioclovina	Cioclovina1	Cioclovina 1	CIO001	Romania	Skull	OxA-15527	28510	170	Soficaru et al. 2007	Direct	33293-32014	32653.5	n/a	n/a	n/a	n/a	Unassigned	45.35	23.84	CIO	Unassigned	ss_noUDG	M	12840	yes	0.0496,0.0660	0.1536	CT	n/a	U	increased coverage
Criewen	Criewen 1961- Individual 2	Criewen 2	CRW001	Germany	Molar	KIA-4347	5890	40	Terberger et al. 2018	Direct	6839-6572	6705.5	13.09	-21.89	3.1	Terberger et al. 2018	Mesolithic	53.0123	14.2188	CRW	Oberkassel	ss_noUDG	F	593686	no	0.299637	1.5702	-	-	U4b1b1	new
Cuiry-lès-Chaudardes (Les Fontinettes)	CuiryLesChaudardes1	Cuiry Les Chaudardes 1	Chaudardes1	France	Tibia	GrA-28268	7400	60	Posth et al. 2016	Direct	8350-8036	8193	11.2	-20.1	3.3	Drucker et al., 2018	Mesolithic	49.24	3.46	Chaudardes1	Oberkassel	ds_nonUDG,ss_halfUDG	M	22900	yes	0.2491, 0.1043	0.326	F	M89/PF2746	U5b1b	increased coverage
Doggerland	U 2014/12.3; A10-007_V001_M001	Doggerland	DOG007	Netherlands	Tooth	GrA-11642	8370	50	Glimmerveen et al 2004	Direct	9526-9151	9338.5	15.7	−15.4	3.2	vd Plicht et al 2016	Mesolithic	53	2.54	DOG	Oberkassel	ds_noUDG,ss_noUDG	M	457869	no	0.1762, 0.1239	1.1338	I2a2a	PF6915	K1e	new
Doggerland, Brown Bank	U 2014/12.17; A10-007_V006_M011	Doggerland	DOG004	Netherlands	Humerus	GrA-62225	8945	45	vd Plicht et al 2016	Direct	10222-9909	10065.5	14.1	−13.4	3.1	vd Plicht et al 2016	Mesolithic	52.36	3.27	DOG	Oberkassel	ss_noUDG	M	88054	no	0.0842, 0.0963	0.1405	I	M170/PF3715	U5b1b	new
Doggerland, Eurogeul	A10-007_V002_M003	Doggerland	DOG001	Netherlands	Femur	MAMS-48201	8627	35	new	Direct	9680-9536	9608	n/a	n/a	n/a	n/a	Mesolithic	51.9842	4.07028	DOG	Oberkassel	ds_noUDG,ss_noUDG	M	313268	no	0.2058, 0.1984	0.8856	I2a1b1	M223	U5b1b	new
Doggerland, Maasvlakte 2	A10-007_V013_M023	Doggerland	DOG009	Netherlands	Cranium	GrA-68069	7950	45	new	Direct	8990-8642	8816	16.2	-17.6	3.2	new	Mesolithic	52.01	3.53	DOG	Oberkassel	ds_halfUDG	M	88835	yes	0.0316, 0.0732	1.3575	I	M170/PF3715	U5a2c	new
Doggerland, Maasvlakte 2	A10-007_V014_M024	Doggerland	DOG010	Netherlands	Cranium	GrA-63799	7870	45	vd Plicht et al 2016	Direct	8980-8546	8763	12.9	−23.7	3.2	vd Plicht et al 2016	Mesolithic	52.01	3.53	DOG	Oberkassel	ds_halfUDG	F	53531	yes	0.0392, 0.0730	1.0429	-	-	U	new
Doggerland, Noordhinder trenches	9507-04; A10-007_V005_M009	Doggerland	DOG003	Netherlands	Cranium	GrA-57506	9440	45	vd Plicht et al 2016	Direct	11063-10516	10789.5	12.2	−24.4	3.1	vd Plicht et al 2016	Mesolithic	52.3	2.4	DOG	Oberkassel	ss_noUDG	M	36222	no	0.0282, 0.0314, 0.0414	0.0575	CT	n/a	U5a2d	new
Doggerland, Sand Motor	A10-007_V009_M017	Doggerland	DOG006	Netherlands	Tooth	MAMS-34584	7781	35	new	Direct	8636-8452	8544	n/a	n/a	n/a	n/a	Mesolithic	52.1	4.06	DOG	Oberkassel	ss_noUDG	M	25618	yes	0.2265, 0.2351	0.0761	F	M89/PF2746	U5b2a1a	new
Doggerland, West of Brown Bank	U 2014/12.4; A10-007_V003_M006	Doggerland	DOG002	Netherlands	Mandible	MAMS-34582	9091	37	new	Direct	10371-10188	10279.5	n/a	n/a	n/a	n/a	Mesolithic	52.36	3.27	DOG	Oberkassel	ds_noUDG,ss_noUDG	M	229727	no	0.1804, 0.1976	0.5949	I2a1a2	M423	U5b2a1a	new
Dolní Věstonice II	DV14	Věstonice	DLV005	Czechia	Petrous	Aix-12028	26760	100	Fewlass et al. 2019	Direct	31146-30867	31006.5	13.3	-20.2	3.5	Fewlass et al., 2019	Gravettian	48.8833	16.6501	Czech_Vestonice	Vestonice	ds_halfUDG	M	771744	no	0.0383053	1.4367	I	M170/PF3715	U5	increased coverage
Dolní Věstonice II	DV15	Věstonice	DLV006	Czechia	Petrous	Aix-12029	26680	70	Fewlass et al. 2019	Direct	31108-30847	30977.5	12.6	-19.4	3.3	Fewlass et al., 2019	Gravettian	48.8833	16.6501	Czech_Vestonice	Vestonice	ds_halfUDG	M	690387	no	0.0331995	1.0516	C1a2	V20	U5	increased coverage
Donkalnis	Donkalnis 2	Donkalnis 2	DON005	Lithuania	Tooth	CAMS-85221/FTMC-IL27-2	7405/7593(R_Combine_7559)	45/33(R_Combine_27)	Antanaitis-Jacobs et al. 2009/new	Direct	8413-8339	8376	12.41	-22.62	3.3	Antanaitis-Jacobs et al. 2009	Mesolithic	55.808	22.422	DON005	BalticHG	ss_noUDG	M	10495	yes	0.0272352	0.3589	n/a	n/a	U5a2d	new
Donkalnis	Donkalnis 3	Donkalnis 3	DON006	Lithuania	Tooth	CAMS-85220/FTMC-IL27-1	5785/5843(R_Combine_5822)	40/30(R_Combine_25)	Antanaitis-Jacobs et al. 2009/new	Direct	6733-6505	6619	11.69	-22.08	3.3	Antanaitis-Jacobs et al. 2009	Narva	55.808	22.422	Lithuania_Narva	BalticHG	ss_noUDG	M	17109	yes	0.105339	0.0629	F	NA	U5b2c1	new
Drigge	Drigge skull	Drigge	DRI001	Germany	Petrous	UZ-4093	6250	80	Terberger 1998	Direct	7412-6947	7179.5	n/a	n/a	n/a	n/a	Mesolithic	54.2905	13.1605	DRI	Oberkassel	ds_halfUDG	M	813323	no	0.104064	1.5329	I2a1a2	M423	U5b2b	new
Farman	Loc 1-168/927-2322	Farman	FRM001	France	Mandible	GrA-45017/GrA-45018/GrA-50908	8805/9285/8930	40/40/55	Souffi et al 2013, Leduc et al. 2013	Layer	10146-9669/10580-10295/10229-9819	10124.5	n/a	n/a	n/a	n/a	Mesolithic	48.834	2.2712	FRM	Oberkassel	ds_halfUDG	F	107018	no	0.100165	0.1056	-	-	U5a2	new
Fournol	FL15	Fournol 85	FRL006	France	Petrous	MAMS-48704	24460	100	new	Direct	29024-28451	28737.5	n/a	n/a	n/a	n/a	Gravettian	44.53	1	FRL	Fournol	ss_noUDG	M	610492	no	0.448422	1.5358	C1a2	V20	M	new
Goyet	Q100-8	Goyet Gravettian	GOY001	Belgium	Rib	GrM-13861	23150	110	new	Direct	27678-27246	27462	n/a	n/a	n/a	n/a	Gravettian	50.4467	5.00889	GOY	Vestonice_Fournol	ds_noUDG,ss_noUDG	M	16799	yes	0.0409, 0.0460, 0.0475	0.3271	n/a	n/a	U2	new
Goyet	Q-1	Goyet Gravettian	GOY007	Belgium	Clavicle	GrA-54030	23650	+110, -100	new	Direct	28012-27626	27819	n/a	n/a	n/a	n/a	Gravettian	50.4467	5.00889	GOY	Vestonice_Fournol	ds_halfUDG,ss_noUDG	M	21964	yes	0.0382, 0.0528, 0.0445	0.5007	C	n/a	U2	new
Goyet	2878-18	Goyet Gravettian	GOY009	Belgium	Tibia	GrM-13122	21910	70	new	Direct	26360-25944	26152	n/a	n/a	n/a	n/a	Gravettian	50.4467	5.00889	GOY	Vestonice_Fournol	ds_halfUDG,ss_noUDG	F	103294	yes	0.0390, 0.0813	0.4172	-	-	U5	new
Goyet	2878-15	Goyet Gravettian	GOY014	Belgium	Humerus	GrA-66437	23780	120	new	Direct	28257-27703	27980	n/a	n/a	n/a	n/a	Gravettian	50.4467	5.00889	GOY	Vestonice_Fournol	ds_noUDG,ss_noUDG	F	26638	yes	0.0963, 0.1138, 0.1104	0.2063	-	-	U2+152	new
Goyet	Q376-19	Goyet Gravettian	GoyetQ376-19	Belgium	Humerus	GrA-54026	23260	+110, -100	Posth et al. 2016	Direct	27717-27301	27509	n/a	n/a	n/a	n/a	Gravettian	50.4467	5.00889	GOY	Vestonice_Fournol	ds_nonUDG,ss_nonUDG	F	72242	no	0.0939, 0.1626	0.1296	-	-	U2	increased coverage
Goyet	Q376-3	Goyet Q376-3	GoyetQ376-3	Belgium	Humerus	ETH-99101.1.1/MAMS-42268(R-EVA-3335)	30406/30400(R_Combine_30403)	122/110(R_Combine_82)	new	Direct	35170-34519	34844.5	11.4	-18.8	n/a	Wissing et al., 2019	Aurignacian	50.4467	5.00889	GoyetQ376-3	GoyetQ116-1	ds_nonUDG,ss_nonUDG	M	23348	no	0.0597, 0.1189, 0.0821, 0.1446, 0.1018, 0.1422	0.0449	C	n/a	M	new
Goyet	Q53-1	Goyet Gravettian	GoyetQ53-1	Belgium	Fibula	GrA-46169	23920	100	Posth et al. 2016	Direct	28390-27773	28081.5	n/a	n/a	n/a	n/a	Gravettian	50.4467	5.00889	GOY	Vestonice_Fournol	ds_nonUDG,ss_nonUDG	F	6935	yes	0.0867, 0.0801	0.1668	-	-	U2	increased coverage
Gross Fredenwalde	GF-1962-Individual 1	Gross Fredenwalde A	GFW001	Germany	Petrous	AAR-18021	6944	37	Terberger et al. 2015	Direct	7918-7682	7800	11.37	-19.58	3.21	Terberger et al. 2015	Mesolithic	53.1289	13.7954	GFW_1	Oberkassel	ds_halfUDG	M	542964	no	0.09581	0.7618	I2a1b2	FGC29562/Y10705	U5b1a	new
Gross Fredenwalde	GF-1962-Individual 4	Gross Fredenwalde A	GFW002.003	Germany	Petrous/Petrous	AAR-18024	7051	45	Terberger et al. 2015	Direct	7972-7782	7877	11.62	-19.33	3.2	Terberger et al. 2015	Mesolithic	53.1289	13.7954	GFW_1	Oberkassel	ds_halfUDG	M	931997	no	0.0611, 0.0616	2.5187	I2a1a2	M423	U5b2b	new
Gross Fredenwalde	GF-2014-feature 8 (baby burial)	Gross Fredenwalde A	GFW004	Germany	Petrous	AAR-21095	7569	37	Terberger et al. 2015	Direct	8426-8224	8325	12.3	-21.75	2.7	Terberger et al. 2015	Mesolithic	53.1289	13.7954	GFW_1	Oberkassel	ds_halfUDG	F	685384	no	0.0830161	1.2134	-	-	U5b1b	new
Gross Fredenwalde	GF-2014-feature 1/4 (male burial)	Gross Fredenwalde B	GFW005	Germany	Petrous	MAMS-21437	6137	22	Terberger et al. 2015	Direct	7160-6946	7053	11.3	-19.9	2.7	Terberger et al. 2015	Mesolithic	53.1289	13.7954	GFW_2	Oberkassel	ss_noUDG	M	816674	no	0.235823	2.53	I2a1a	P37.2/PF4004	U5b2a	new
Gross Fredenwalde	GF-1962-Individual 3	Gross Fredenwalde A	GFW007	Germany	Tooth	ARR-18023	7187	35	Terberger et al. 2015	Direct	8159-7934	8046.5	11.4	-19.7	3.3	Terberger et al. 2015	Mesolithic	53.13	13.8	GFW_1.1d.rel	Oberkassel	ss_noUDG	F	543575	no	0.297842	1.2644	CT	NA	U5b1a	new
Gross Fredenwalde	GF-1962-Individual 5	Gross Fredenwalde A	GFW008	Germany	Tooth	ARR-18025	7161	44	Terberger et al. 2015	Direct	8037-7867	7952	11.3	-19.4	3.2	Terberger et al. 2015	Mesolithic	53.13	13.8	GFW_1	Oberkassel	ss_noUDG	M	107475	no	0.229506	0.1707	I	M170	U5b1a	new
Gross Fredenwalde	GF-1962-Individual 6	Gross Fredenwalde A	GFW009	Germany	Tooth	ARR-18026	7272	42	Terberger et al. 2015	Direct	8180-7984	8082	11.7	-20	3.2	Terberger et al. 2015	Mesolithic	53.13	13.8	GFW_1	Oberkassel	ss_noUDG	M	48265	no	0.272911	0.0725	I	M170	U5b1	new
Hohle Fels	HF 79 IIb 876,HF 10 Ic 405	Hohle Fels	HohleFels10_79	Germany	Cranium, Femur	MAMS-25564	12490	70	Posth et al. 2016	Direct	15051-14306	14678.5	n/a	n/a	n/a	n/a	Magdalenian	48.22	9.45	HohleFels	GoyetQ2	ds_nonUDG,ds_halfUDG	M	81958	yes+no	0.0682, 0.0742	0.4071	I2a1a	P37.2/PF4004	U8a	increased coverage
Hohle Fels	HF 49 Ib1 66	Hohle Fels	HohleFels49	Germany	Femur	H5312-4907/H5119-4601	12770/13085	220/95	Housley et al. 1997	layer	15871-14286/15975-15356	15130.5	n/a	n/a	n/a	n/a	Magdalenian	48.22	9.45	HohleFels	GoyetQ2	ds_nonUDG	M	24288	no	0.4071	0.1424	I2	M438/P215/PF3853/S31	U8a	increased coverage
Ḥou Amieva (Llanes)	JA02	Ḥou Amieva 2	AMI002	Spain	Tibia	ICA-20B/10118	6230	40	new	Direct	7256-7004	7130	10.2238	-19.3667	3.12764	new	Mesolithic	43.387	-4.898	AMI	Oberkassel	ss_noUDG	F	301138	no	0.248096	0.5493	-	-	U5a2a	new
Ḥou Amieva (Llanes)	JA01	Ḥou Amieva 1	AMI001	Spain	Petrous	ICA-19B/0173	5910	40	new	Direct	6849-6647	6748	11.3	-18.6	3.2	new	Mesolithic	43.39	-4.9	AMI001	Oberkassel	ss_noUDG	F	843959	no	0.300523	2.9905	-	-	U5b1	new
Igren' 8	9317	Igren' 8 9317	IGR001	Ukraine	Petrous	MAMS-47544	6702.93	30.548	new	Direct	7661-7507	7584	n/a	n/a	n/a	n/a	Neolithic	48.4781	35.1925	IGR001	UkraineHG	ds_halfUDG	M	668196	no	0.109904	1.0767	Q1b	M346	U5a1i	new
Karavaikha	8622	Karavaikha	KVH001	Russia	Tooth	MAMS-38999	7560.06	28.4047	new	Direct	8416-8338	8377	n/a	n/a	n/a	n/a	Mesolithic	60.4565	38.6391	KVH	Sidelkino	ds_halfUDG,ss_noUDG	M	93901	no	0.0712, 0.2228	0.1061	R1	M173	U5a1	new
Karavaikha	8623	Karavaikha	KVH002	Russia	Tooth	MAMS-39000	7518.2	28.335	new	Direct	8393-8208	8300.5	n/a	n/a	n/a	n/a	Mesolithic	60.4565	38.6391	KVH	Sidelkino	ds_halfUDG,ss_noUDG	F	461827	no	0.100331	0.7787	-	-	U5a1d2	new
Krzyż	KRZYZ 7	Krzyż 7	KRZ001	Poland	Skull	Poz-110982	8940	50	Kabaciński et al. in prep.	Layer	10221-9906	10063.5	12.4	-23.9	3.6	Kabaciński et al. in prep.	Mesolithic	52.8652	16.0036	KRZ	Oberkassel	ss_noUDG	F	39488	no	0.2346, 0.2493	0.0585	-	-	U5b2	new
La Marche	LMR-B113-115	La Marche B113-115	LMA001	France	Tooth	MAMS-51338	14750	50	new	Direct	18223-17908	18073	n/a	n/a	n/a	n/a	Magdalenian	46.4074	0.66039	LMA	GoyetQ2	ss_noUDG	M	34431	yes	0.29093	0.1463	CT	n/a	U2'3'4'7'8'9	new
La Riera	Level 14	La Riera	RIE002	Spain	Cranium	MAMS-51979	17300	50	Straus and Clark 1986	Direct	21011-20725	20868	n/a	n/a	n/a	n/a	Solutrean	43.4241	-4.8598	RIE	Fournol	ss_noUDG	M	13999	yes	0.0253, 0.0217, 0.0217	0.4942	n/a	n/a	U2'3'4'7'8'9	new
La Rochette	OSUT 7074	La Rochette	LRO001	France	Ulna	OxA11053/OxA23413	23630/23400(R_Combine_23498)	130/110(R_Combine_84)	Benazzi et al. 2011	Direct	27834-27440	27637	11.9	-17.2	3.1	Benazzi et al., 2011	Gravettian	45	1.08333	LRO001	Fournol	ds_nonUDG,ss_nonUDG	M	6905	yes	0.0279	0.0785	CT	n/a	M	new
Le Piage	PG08 J-1D α(2) #27	Le Piage II	LPI002	France	Tooth	OxA-22552/OxA-30083	19330/19580(R_Combine_19458)	100/100(R_Combine_71)	Rougier et al., in prep.	Direct	23757-23193	23475	n/a	n/a	n/a	n/a	Solutrean	44.8034	1.3962	LPI	Fournol	ss_noUDG	M	22530	yes	0.0467, 0.0550, 0.0451	0.7719	CT	n/a	U8	new
Maisons-Alfort	ZAC Alfort Str. 7	Alfort III Str. 7	MAF001	France	Petrous	Ly-9817	8030	50	Valentin et al. 2008	Direct	9078-8651	8864.5	12.5729	-21.1202	3.20872	Drucker et al., 2018	Mesolithic	48.801	2.429	MAF	Oberkassel	ds_halfUDG	M	234573	no	0.106793	0.2374	I2a1a2	M423	U5b1b	new
Malonne Petit Ri	MPR-1	Malonne Petit Ri 1	MPR001	Belgium	Petrous	OxA-5042	9270	90	Jadin and Carpentier 1994	Direct	10681-10244	10466.5	9.5	-20.4	3.2	Bocherens et al., 2007	Mesolithic	50.43	4.8	MPR	Oberkassel	ds_halfUDG	F	1038512	no	0.0745703	3.2415	-	-	U5b2a	new
Maszycka	1/1	Maszycka 1/1	MAZ001	Poland	Skull	MAMS-50923	14960	40	new	Direct	18586-18184	18385	n/a	n/a	n/a	n/a	Magdalenian	49.9846	20.2846	MAZ001	GoyetQ2	ss_noUDG	M	25832	yes	0.0293, 0.0269	0.7263	CT	n/a	U2'3'4'7'8'9	new
Maszycka	1/5	Maszycka 1/5	MAZ003	Poland	Mandible	MAMS-50924	13010	50	new	Direct	15754-15357	15555.5	n/a	n/a	n/a	n/a	Magdalenian	49.9846	20.2846	MAZ003	GoyetQ2	ss_noUDG	M	127759	yes	0.1039, 0.1003	1.2608	C	M130	U2'3'4'7'8'9	new
Minino I	2/1 ind	Minino B	MNN001.002	Russia	Tooth,Petrous	MAMS-39004/MAMS-39005	7799/7733(R_Combine_7765)	29/28(R_Combine_21)	new	Direct	8597-8457	8527	12.4	-23.7	3.2	Wood et al., 2013	Mesolithic	59.42	39.3	MNN_2	Sidelkino	ds_halfUDG	F	916411	no	0.1141, 0.0930	2.643	-	-	U5a1	new
Minino I	5	Minino C	MNN003	Russia	Tooth	MAMS-39006	6694.26	26.6425	new	Direct	7616-7505	7560.5	14.5	-24.1	3.2	Wood et al., 2013	Mesolithic	59.42	39.3	MNN_3	Sidelkino	ds_halfUDG	M	55135	no	0.104702	0.0504	CT	n/a	U4a1	new
Minino I	13	Minino C	MNN004	Russia	Petrous	MAMS-39007	6725.05	27.2103	new	Direct	7664-7516	7590	14.9	-23.2	3.2	Wood et al., 2013	Mesolithic	59.42	39.3	MNN_3	Sidelkino	ds_halfUDG	M	100023	no	0.0725526	0.0931	R1	M173	U2e1	new
Minino I	19/1 ind	Minino A	MNN005	Russia	Skull	MAMS-39008	9303.01	30.8334	new	Direct	10646-10381	10513.5	12.4	-23.4	3.2	Wood et al., 2013	Mesolithic	59.42	39.3	MNN_1	Sidelkino	ds_halfUDG	F	1065580	no	0.0793255	5.4782	-	-	U4a1	new
Minino I	20	Minino A	MNN006	Russia	Tooth	MAMS-39009	9431.13	31.4651	new	Direct	10747-10576	10661.5	13	-22.3	3.2	Wood et al., 2013	Mesolithic	59.42	39.3	MNN_1	Sidelkino	ds_halfUDG	F	728007	no	0.0899854	1.5317	-	-	U4	new
Minino I	22/2 ind	Minino A	MNN007	Russia	Tooth	MAMS-39010	9562.06	31.4708	new	Direct	11089-10726	10907.5	12.5	-22.3	3.2	Wood et al., 2013	Mesolithic	59.42	39.3	MNN_1	Sidelkino	ds_halfUDG	F	186053	no	0.0974442	0.1837	-	-	U5a2	new
Minino II	I/ 1 ind	Minino A	MN2001	Russia	Petrous	MAMS-39001	9340.31	31.7767	new	Direct	10660-10429	10544.5	n/a	n/a	n/a	Wood et al., 2013	Mesolithic	59.42	39.3	MNN_1	Sidelkino	ds_halfUDG	M	322969	no	0.0800843	0.3619	R1a	M420	U4	new
Minino II	V	Minino A	MN2002	Russia	Tooth	MAMS-39002	9431.91	31.2062	new	Direct	10749-10576	10662.5	12.7	-23.2	3.2	Wood et al., 2013	Mesolithic	59.42	39.3	MNN_1	Sidelkino	ds_halfUDG	M	675931	no	0.0896068	1.4975	R1a1	M459	U4a1	new
Minino II	VI/ 1 ind	Minino A	MN2003	Russia	Tooth	MAMS-39003	9322.09	31.2165	new	Direct	10654-10413	10533.5	12.8	-23.5	3.2	Wood et al., 2013	Mesolithic	59.42	39.3	MNN_1	Sidelkino	ds_halfUDG	M	633939	no	0.110684	1.1155	R1b1a1	P297	U5a2	new
Mollet III (Girona)	MIII M17 QM84 54	Serinyà	GER003	Spain	Tibia	ETH-66710	22860	80	Drucker et al. 2021	Direct	27322-27076	27199	10.0443	-19.0494	3.29169	Drucker et al. 2021	Gravettian	42.1686	2.7445	GER	Fournol	ss_noUDG	M	183027	yes+no	0.3666, 0.3859, 0.3416	0.4764	C	M130	M	new
Murzihinskiy II tomb	burial 91, skeleton 1	Murzihinskiy II	MUR001	Russia	Tooth	MAMS-34556/MAMS-35311	5662/5641	28/30	Key et al. 2020	Layer	6530-6320/6491-6317	6423.5	n/a	n/a	n/a	n/a	Eneolithic	55.3496	50.0132	MUR.1d.rel	Sidelkino	ds_halfUDG	M	14382	yes	0.0980817	0.2108	CT	n/a	U2e2a	new
Murzihinskiy II tomb	burial 94, skeleton 2	Murzihinskiy II	MUR002	Russia	Tooth	MAMS-41639	5778	33	new	Direct	6664-6493	6578.5	n/a	n/a	n/a	n/a	Eneolithic	55.3496	50.0132	MUR	Sidelkino	ds_halfUDG	F	315702	no	0.0825814	0.4104	-	-	U4a1	new
Murzihinskiy II tomb	burial 102, skeleton 2	Murzihinskiy II	MUR005	Russia	Tooth	MAMS-34556/MAMS-35311	5662/5641	28/30	Key et al. 2020	Layer	6530-6320/6491-6317	6423.5	n/a	n/a	n/a	n/a	Eneolithic	55.3496	50.0132	MUR	Sidelkino	ds_halfUDG	M	394866	no	0.102699	0.4603	Q1a1	F746/NWT01	U5a2b2	new
Murzihinskiy II tomb	burial 104	Murzihinskiy II	MUR007	Russia	Tooth	MAMS-34556/MAMS-35311	5662/5641	28/30	Key et al. 2020	Layer	6530-6320/6491-6317	6423.5	n/a	n/a	n/a	n/a	Eneolithic	55.3496	50.0132	MUR	Sidelkino	ds_halfUDG	M	328035	no	0.104184	0.3601	Q1a1	F746/NWT01	U2e2a	new
Murzihinskiy II tomb	burial 128, skeleton 2	Murzihinskiy II	MUR017	Russia	Tooth	MAMS-34556/MAMS-35311	5662/5641	28/30	Key et al. 2020	Layer	6530-6320/6491-6317	6423.5	n/a	n/a	n/a	n/a	Eneolithic	55.3496	50.0132	MUR	Sidelkino	ds_halfUDG	M	214407	no	0.091563	0.2183	Q1a1	F746/NWT01	U5a2b2	new
Murzihinskiy II tomb	burial 154	Murzihinskiy II	MUR021	Russia	Tooth	MAMS-41641	5010	31	new	Direct	5896-5608	5752	n/a	n/a	n/a	n/a	Eneolithic	55.3496	50.0132	MUR	Sidelkino	ds_halfUDG	M	270031	no	0.107037	0.2908	Q1a1	F746/NWT01	U2e2a	new
Oberkassel	Oberkassel 1 D-999	Oberkassel	OKL001	Germany	Petrous	OxA-4792/OxA-29868	12,180/12,075(R_Combine_12100)	100/55(R_Combine_49)	Giemsch & Schmitz 2015	Direct	14081-13809	13945	12.7/11.1	-20.6/-20.2	3.3/3.5	Higham et al. 2015; Nehlich & Richards 2015	Late Magdalenian/Federmesser	50.7119	7.1675	OKL	Oberkassel	ss_noUDG	F	729891	no	0.182446	2.0726	-	-	U5b1	new
Oberkassel	Oberkassel 2 D-998	Oberkassel	OKL002	Germany	Petrous	OxA-4790	11570	100	Giemsch & Schmitz 2015	Direct	13729-13186	13457.5	11.9	-20.8	3.4	Higham et al. 2015; Nehlich & Richards 2015	Late Magdalenian/Federmesser	50.7119	7.1675	OKL	Oberkassel	ss_noUDG	M	680469	no	0.252207	1.8035	I2a1a2	M423	U5b1	new
Ormesson (Les Bossats)	2988	Ormesson 2988	ORM001	France	Molar	Erl-8203/Erl-13860/Erl-13861/Erl-16611/Lyon-9396/Erl-19456/Erl-19454/Lyon-12379/Lyon-12380	26691/26497/26957/26835/26060/26572/26441/26510/27330	530/232/235/323/205/225/224/250/280	Bodu et al. 2019	Layer	31822-29970/31113-30258/31606-30757/31561-30328/30837-30001/31135-30321/31085-30225/31125-30240/31835-31035	30902.5	n/a	n/a	n/a	n/a	Gravettian	48.2436	2.65341	ORM	Fournol	ds_halfUDG	F	406999	no	0.145282	0.471	-	-	U5	new
Ostorf	Ostorf 2012-ind. 1	Ostorf 1	OST001	Germany	Tooth	AAR-17975	4667	29	new	Direct	5466-5321	5393.5	12.98	-19.08	3.23	new	Late Neolithic	53.6171	11.4259	OST001	Oberkassel	ds_halfUDG	F	157309	no	0.173111	0.1625	-	-	H1+16189	new
Ostorf	Ostorf2012-ind. 3 (mandible no 212)	Ostorf 3	OST003	Germany	Tooth	AAR-18017	4530	27	new	Direct	5314-5052	5183	11.87	-20.27	3.21	new	Late Neolithic	53.6171	11.4259	OST003	Oberkassel	ds_halfUDG	M	705687	no	0.165602	1.6238	I1	M253	J1c3j	new
Ostorf	Skeleton 2	Ostorf 2	OST002	Germany	Petrous	AAR-17976	4559	28	new	Direct	5436-5053	5244.5	13	-20	n/a	new	Late Neolithic	53.6171	11.4259	OST002	Oberkassel	ss_noUDG	M	831724	no	0.239411	2.5666	I2a2a1b	S6596	H	new
Paglicci	PA12	Paglicci 12	PA12	Italy	Petrous	MAMS-19075(S-EVA 28202)	24600	90	new	Direct	29104-28678	28891	13.892	-18.73	3.31	new	Gravettian	41.65	15.61	PA12	Vestonice	ds_nonUDG,ss_nonUDG	F	730846	no	0.37022	2.5125	-	-	U8c	new
Paglicci	PA133	Paglicci 133	Paglicci133	Italy	Tooth	UTC-1414/UTC-1789	28100/29300	400/500	Palma di Cesnola 2004	layer	33365-31239/34691-32196	32964	n/a	n/a	n/a	n/a	Early Gravettian	41.65	15.61	Paglicci133	Unassigned	ds_nonUDG,ss_nonUDG	M	6648	yes	0.3759, 0.0139	0.0819	C	M130	U8c	increased coverage
Pincevent	IV0-35,M104,26	Pincevent	PIN004	France	Femur	ECHo-4520	12750	45	new	Layer	15360-15041	15200.5	n/a	n/a	n/a	n/a	Upper Magdalenian	48.3682	2.8931	PIN	GoyetQ2	ss_noUDG	F	39758	no	0.0561, 0.0652, 0.0651	0.0624	-	-	U2'3'4'7'8'9	new
Pradis	Grotte Pradis 1	Pradis 1	PRD001	Italy	Tooth	MAMS-38332(AIX-12033.1.1)	11057	31	Lugli et al. 2022	Direct	13089-12898	12993.5	11.7	-18.5	3.1	Lugli et al. 2022	Late Epigravettian	46.2469	12.8884	PRD	Villabruna	ss_noUDG	M	244508	no	0.229951	0.4214	I2a1a	P37.2/PF4004	U5b1d	new
Reclau Viver (Girona)	RVS T4 330-350 (RVS-H-1)	Serinyà	GER002	Spain	Femur	ETH-66709	21900	70	Drucker et al. 2021	Direct	26355-25939	26147	10.1941	-19.971	3.50438	Drucker et al. 2021	Gravettian	42.1686	2.7445	GER	Fournol	ss_noUDG	M	28762	yes+no	0.0703, 0.1068, 0.0792	0.2165	C	M130	U8b'c	new
Rigney	Rigney1	Rigney 1	Rigney1	France	Mandible	Ly-6515	12930	55	Cupillard et al. 2015	Direct	15646-15271	15458.5	n/a	n/a	n/a	n/a	Magdalenian	47.23	6.1	Rigney1	GoyetQ2	ds_nonUDG	F	37867	no	0.1594	0.1626	-	-	U2'3'4'7'8'9	increased coverage
Riparo Tagliente	Tagliente 2	Tagliente 2	RIP001	Italy	Tooth	MAMS-27188(R-EVA1606)	13790	60	Bortolini et al. 2021	Direct	16976-16510	16743	n/a	n/a	n/a	n/a	Ancient Epigravettian	45.5406	11.0057	RIP	Villabruna	ss_noUDG	M	519960	no	0.159624	1.0718	I2a1b	M436	U2'3'4'7'8'9	increased coverage
San Teodoro	ST2	San Teodoro 2	STO001	Italy	Ear ossicle	Beta-541772	11590	40	new	Direct	13577-13347	13462	n/a	n/a	n/a	n/a	Epigravettian	37.8478	14.6937	STO	Villabruna	ds_halfUDG	F	651908	no	0.151908	1.0258	-	-	U2'3'4'7'8'9	new
Tutkaul	Burial n1	Tutkaul 1	TTK001	Tajikistan	Tooth	GV-02104	7450	106	Kocher et al. 2021	Layer	8419-8026	8222.5	n/a	n/a	n/a	n/a	Neolithic	38.3	69.283	TTK	ANE	ss_noUDG	M	239609	no	0.51647	0.4406	Q1b2a	F4674/Y6774/Z19231	U7	new
Urdhöhle (Döbritz)	711/59	Urdhöhle	DOB001	Germany	Petrous	OxA-10827	8470	50	Terberger et al. 2003	Direct	9543-9332	9437.5	n/a	n/a	n/a	n/a	Mesolithic	50.6884	11.6406	DOB	Oberkassel	ss_noUDG	M	908518	no	0.226915	3.4625	I2a1a2	M423	U4b1a	new
Vasilievka I	11094	Vasilievka I	VSL002	Ukraine	Petrous	Poz-81127/Poz-81128/PSUAMS-2394	8960/9420/9200	50/50/35	Mathieson et al. 2018 (Vasilievka 3)	Layer	10231-9909/11056-10505/10492-10248	10482.5	n/a	n/a	n/a	n/a	Mesolithic	48.2206	35.4035	Ukraine_Vasilievka	UkraineHG	ds_halfUDG,ss_noUDG	M	489882	no	0.115019	0.2926	I2a1a	P37.2/PF4004	U4a1	new
Vasilievka I	10072	Vasilievka I	VSL003	Ukraine	Petrous	Poz-81127/Poz-81128/PSUAMS-2394	8960/9420/9200	50/50/35	Mathieson et al. 2018 (Vasilievka 3)	Layer	10231-9909/11056-10505/10492-10248	10482.5	n/a	n/a	n/a	n/a	Mesolithic	48.2206	35.4035	Ukraine_Vasilievka	UkraineHG	ds_halfUDG,ss_noUDG	M	152457	no	0.127782	0.082	I2	M438/P215/PF3853/S31	K1	new
Vasilievka I	10075	Vasilievka I	VSL004	Ukraine	Petrous	Poz-81127/Poz-81128/PSUAMS-2394	8960/9420/9200	50/50/35	Mathieson et al. 2018 (Vasilievka 3)	Layer	10231-9909/11056-10505/10492-10248	10482.5	n/a	n/a	n/a	n/a	Mesolithic	48.2206	35.4035	Ukraine_Vasilievka	UkraineHG	ds_halfUDG	M	325129	no	0.115691	0.3578	R1b1b	V88	U5a1d	new
Vovnigi I	9479	Vovnigi I-II	VO1001	Ukraine	Petrous	MAMS-47546	6541.78	30.312	new	Direct	7562-7364	7463	n/a	n/a	n/a	n/a	Neolithic	48.1353	35.0833	VO	UkraineHG	ds_halfUDG	M	163305	no	0.0828506	0.1815	I2a1b	M436	U5a2d	new
Vovnigi I	9496	Vovnigi I-II	VO1003	Ukraine	Petrous	MAMS-47546	6541.78	30.312	This study	Layer	7562-7364	7463	n/a	n/a	n/a	n/a	Neolithic	48.1353	35.0833	VO	UkraineHG	ds_halfUDG	M	540928	no	0.0985785	0.7399	I2a1b2	FGC29562	U4a1	new
Vovnigi I	9485	Vovnigi I-II	VO1004	Ukraine	Petrous	MAMS-47546	6541.78	30.312	This study	Layer	7562-7364	7463	n/a	n/a	n/a	n/a	Neolithic	48.1353	35.0833	VO	UkraineHG	ds_halfUDG	M	349054	no	0.0844413	0.436	I2a1b1	M223	U5a2	new
Vovnigi I	9868	Vovnigi I-II	VO1005	Ukraine	Petrous	MAMS-47546	6541.78	30.312	This study	Layer	7562-7364	7463	n/a	n/a	n/a	n/a	Neolithic	48.1353	35.0833	VO	UkraineHG	ds_halfUDG	M	133879	no	0.0860277	0.1424	I2a1b1	M223	U4d	new
Vovnigi II	9861	Vovnigi I-II	VO2001	Ukraine	Petrous	MAMS-47547	6659.71	30.7636	new	Direct	7586-7434	7510	n/a	n/a	n/a	n/a	Neolithic	48.1353	35.0833	VO	UkraineHG	ds_halfUDG	M	655138	no	0.126642	1.0005	R1b1b	V88	U5b2	new
Waulsort Caverne X	WLS-10	Waulsort Caverne X	WCX002	Belgium	Femur	ETH-74728	9300	30	Polet et al. 2020	Direct	10644-10311	10477.5	10.06	-20.34	3.33673	Polet et al., 2020	Mesolithic	50.2	4.84	WCX	Oberkassel	ds_halfUDG,ss_noUDG	F	98529	yes	0.0470, 0.1532, 0.1646	0.4962	-	-	U5b1a	new
Waulsort Caverne X	WLS-7	Waulsort Caverne X	WCX004	Belgium	Femur	ETH-74725	9285	30	Polet et al. 2020	Direct	10577-10305	10441	9.1	-21.28	3.35086	Polet et al., 2020	Mesolithic	50.2	4.84	WCX	Oberkassel	ds_halfUDG,ss_noUDG	F	40480	yes	0.0422, 0.1541, 0.1729	0.1939	-	-	U5a2	new
Weyhe-Dreye	FWKL	Weyhe-Dreye	BRM001	Germany	Femur	MAMS-35766	5025	28	new	Direct	5896-5661	5778.5	n/a	n/a	n/a	n/a	Late Neolithic	55.3192	8.86582	BRM	Oberkassel	ss_noUDG	M	105803	no	0.22684	0.1625	I2a1a2	M423	U5b3b	new
Wöllersdorf	Gst. 1286/30/1286/31	Wöllersdorf	WOL001	Austria	Tooth	Beta–444159	7930	30	new	Direct	8984-8606	8795	11.1	-19.7	n/a	new	Mesolithic	47.8627	16.18	WOL	Oberkassel	ds_halfUDG	M	217969	no	0.1262	0.2137	I2a1a	P37.2	U5a2	new
Yazykovo	8619	Yazykovo 8619	JAZ001	Russia	Petrous	MAMS-37910	6329	21	new	Direct	7315-7167	7241	n/a	n/a	n/a	n/a	Neolithic	57.121	38.1518	JAZ	Sidelkino	ds_halfUDG	F	739545	no	0.0280944	1.2279	-	-	U5a2b2	new
Yuzhniy Oleniy Ostrov	5773-26_Grave71	Yuzhniy Oleniy Ostrov	UOO004	Russia	Tooth	OxA-35493	7204	37	Mamonova & Sulerzkitskii 1989	Direct	8167-7939	8053	16.8427	-19.7307	3.24681	Schulting et al. 2022	Mesolithic	61.9377	35.2609	Russia_Karelia	Sidelkino	ds_halfUDG	M	63342	no	0.0598283	0.0586	R1	M173	R1b	new
Yuzhniy Oleniy Ostrov	5773-17_Grave65	Yuzhniy Oleniy Ostrov	UOO012	Russia	Tooth	n/a	n/a	n/a	Schulting et al. 2022	Layer	8250-8000	8125	n/a	n/a	n/a	n/a	Mesolithic	61.9377	35.2609	Russia_Karelia	Sidelkino	ds_halfUDG	M	498520	no	0.0651392	1.3995	R1a2~	YP4141	U4	new
Yuzhniy Oleniy Ostrov	5773-126_Grave161	Yuzhniy Oleniy Ostrov	UOO015	Russia	Tooth	n/a	n/a	n/a	Schulting et al. 2022	Layer	8250-8000	8125	n/a	n/a	n/a	n/a	Mesolithic	61.9377	35.2609	Russia_Karelia	Sidelkino	ds_halfUDG	F	191395	no	0.0841294	0.1967	-	-	U5a1	new
Yuzhniy Oleniy Ostrov	5773-87_Grave144	Yuzhniy Oleniy Ostrov	UOO023	Russia	Tooth,Tooth	n/a	n/a	n/a	Schulting et al. 2022	Layer	8250-8000	8125	n/a	n/a	n/a	n/a	Mesolithic	61.9377	35.2609	Russia_Karelia	Sidelkino	ds_halfUDG	F	787327	no	0.0688, 0.0674	1.5885	-	-	U4a2	new
Yuzhniy Oleniy Ostrov	5773-41_Grave94	Yuzhniy Oleniy Ostrov	UOO025	Russia	Tooth	n/a	n/a	n/a	Schulting et al. 2022	Layer	8250-8000	8125	n/a	n/a	n/a	n/a	Mesolithic	61.9377	35.2609	Russia_Karelia	Sidelkino	ds_halfUDG	F	262839	no	0.0813684	0.2832	-	-	U2e1e	new
Yuzhniy Oleniy Ostrov	5773-92_Grave127	Yuzhniy Oleniy Ostrov	UOO029	Russia	Tooth	n/a	n/a	n/a	Schulting et al. 2022	Layer	8250-8000	8125	n/a	n/a	n/a	n/a	Mesolithic	61.9377	35.2609	Russia_Karelia	Sidelkino	ds_halfUDG	F	77913	no	0.0669436	0.0742	-	-	U2e1	new
Yuzhniy Oleniy Ostrov	5773-114_Grave153	Yuzhniy Oleniy Ostrov	UOO033	Russia	Tooth	OxA-35130	7494	38	Mamonova & Sulerzkitskii 1989	Direct	8382-8196	8289	16.0034	-19.7329	3.22843	Schulting et al. 2022	Mesolithic	61.9377	35.2609	Russia_Karelia	Sidelkino	ds_halfUDG	M	890864	no	0.0663881	1.949	Q1b1	L53	U5a2	new
Yuzhniy Oleniy Ostrov	5773-5_Grave59	Yuzhniy Oleniy Ostrov	UOO035.056	Russia	Tooth,Tooth	OxA-X-2719-7	7337	39	Schulting et al. 2022	Direct	8287-8024	8155.5	15.906	-21.4597	3.2	Schulting et al. 2022	Mesolithic	61.9377	35.2609	Russia_Karelia	Sidelkino	ds_halfUDG	M	366317	no	0.0747, 0.0769	0.4234	Q1a1	F746/NWT01	U2e1	new
Yuzhniy Oleniy Ostrov	5773-4_Grave53	Yuzhniy Oleniy Ostrov	UOO037	Russia	Tooth	n/a	n/a	n/a	Schulting et al. 2022	Layer	8250-8000	8125	n/a	n/a	n/a	n/a	Mesolithic	61.9377	35.2609	Russia_Karelia	Sidelkino	ds_halfUDG	F	757123	no	0.119372	2.7952	-	-	U5a1	new
Yuzhniy Oleniy Ostrov	5773-6_Grave55	Yuzhniy Oleniy Ostrov	UOO047	Russia	Tooth	OxA-35116	7393	39	Schulting et al. 2022	Direct	8341-8039	8190	16.4597	-20.1153	3.23476	Schulting et al. 2022	Mesolithic	61.9377	35.2609	Russia_Karelia	Sidelkino	ds_halfUDG	F	478782	no	0.10086	0.7426	-	-	U4	new
Yuzhniy Oleniy Ostrov	5773-107_Grave163	Yuzhniy Oleniy Ostrov	UOO049	Russia	Tooth	OxA-35619	7163	38	Schulting et al. 2022	Direct	8028-7876	7952	17.142	-19.7754	3.25571	Schulting et al. 2022	Mesolithic	61.9377	35.2609	Russia_Karelia	Sidelkino	ds_halfUDG	M	244776	no	0.0817422	0.2552	J1	L255	U5a2d	new
Yuzhniy Oleniy Ostrov	5773-148_Grave47	Yuzhniy Oleniy Ostrov	UOO051	Russia	Tooth	n/a	n/a	n/a	Schulting et al. 2022	Layer	8250-8000	8125	n/a	n/a	n/a	n/a	Mesolithic	61.9377	35.2609	Russia_Karelia	Sidelkino	ds_halfUDG	M	69959	no	0.0743258	0.0655	R1a	M420	R1b	new
Yuzhniy Oleniy Ostrov	5773-147_Grave46	Yuzhniy Oleniy Ostrov	UOO052	Russia	Tooth	n/a	n/a	n/a	Schulting et al. 2022	Layer	8250-8000	8125	n/a	n/a	n/a	n/a	Mesolithic	61.9377	35.2609	Russia_Karelia	Sidelkino	ds_halfUDG	M	463552	no	0.104323	0.6347	Q1a1	F746/NWT01	U2e1	new
Yuzhniy Oleniy Ostrov	5773-136_Grave31	Yuzhniy Oleniy Ostrov	UOO053	Russia	Tooth	n/a	n/a	n/a	Schulting et al. 2022	Layer	8250-8000	8125	n/a	n/a	n/a	n/a	Mesolithic	61.9377	35.2609	Russia_Karelia	Sidelkino	ds_halfUDG	M	337547	no	0.0692108	0.3914	Q1a1	F746/NWT01	U4	new
Yuzhniy Oleniy Ostrov	Grave72or75	Yuzhniy Oleniy Ostrov	UOO059	Russia	Tooth	n/a	n/a	n/a	Schulting et al. 2022	Layer	8250-8000	8125	n/a	n/a	n/a	n/a	Mesolithic	61.9377	35.2609	Russia_Karelia	Sidelkino	ds_halfUDG	M	227982	no	0.0705308	0.2342	J1	L255	R1b	new
*Reference dating
Antanaitis-Jacobs I. R., Richards M., Daugnora L., Jankauskas R., Ogrinc N. 2009. Diet in early Lithuanian prehistory and the new stable isotope evidence. Archaeologia Baltica, 12, pp. 12-29.
Benazzi, S., Douka, K., Fornai, C., Bauer, C.C., Kullmer, O., Svoboda, J., Pap, I., Mallegni, F., Bayle, P., Coquerelle, M. and Condemi, S., 2011. Early dispersal of modern humans in Europe and implications for Neanderthal behaviour. Nature, 479(7374), pp.525-528.
Bocherens, H., Polet, C. and Toussaint, M., 2007. Palaeodiet of Mesolithic and Neolithic populations of Meuse Basin (Belgium): evidence from stable isotopes. Journal of archaeological Science, 34(1), pp.10-27.
Bodu P., Bouché F., Ballinger M., Dumarcay G., Goutas N., Lacarrière J., Legrand-Pineau A., Lucas C., Naton H-G., Théry-Parisot I., 2019b. The site of les Bossats in Ormesson (Seine-et-Marne, France). A vast solutrean campsite in the Paris Basin. In Cascalheira J., Schmidt I, (Dir) : Human adaptation to the Last Glacial Maximum : The Solutrean and its neighbors, Cambridge Scholars Publishing. p.6…
Bortolini, E., Pagani, L., Oxilia, G., Posth, C., Fontana, F., Badino, F., Saupe, T., Montinaro, F., Margaritora, D., Romandini, M. and Lugli, F., 2021. Early Alpine occupation backdates westward human migration in Late Glacial Europe. Current Biology, 31(11), pp.2484-2493.
Cupillard, C., Magny, M., Bocherens, H., Bridault, A., Bégeot, C., Bichet, V., Bossuet, G., Drucker, D.G., Gauthier, E., Jouannic, G. and Millet, L., 2015. Changes in ecosystems, climate and societies in the Jura Mountains between 40 and 8 ka cal BP. Quaternary International, 378, pp.40-72.
Drucker, D.G., Valentin, F., Thevenet, C., Mordant, D., Cottiaux, R., Delsate, D. and Van Neer, W., 2018. Aquatic resources in human diet in the Late Mesolithic in Northern France and Luxembourg: insights from carbon, nitrogen and sulphur isotope ratios. Archaeological and Anthropological Sciences, 10(2), pp.351-368.
Drucker, D.G., Naito, Y.I., Coromina, N., Rufí, I., Soler, N. and Soler, J., 2021. Stable isotope evidence of human diet in Mediterranean context during the Last Glacial Maximum. Journal of human evolution, 154, p.102967.
Fernández-López de Pablo, J., Salazar-García, D.C., Subirà-Galdacano, M.E., Roca de Togores, C., Gómez-Puche, M., Richards, M.P., Esquembre-Bebiá, M.A. 2013. Late Mesolithic burials at Casa Corona (Villena, Spain): direct radiocarbon and palaeodietary evidence of the last forager populations in Eastern Iberia. J. Archaeol. Sci. 40, 671–680.
Fewlass, H., Talamo, S., Kromer, B., Bard, E., Tuna, T., Fagault, Y., Sponheimer, M., Ryder, C., Hublin, J.J., Perri, A. and Sázelová, S., 2019. Direct radiocarbon dates of mid Upper Palaeolithic human remains from Dolní Věstonice II and Pavlov I, Czech Republic. Journal of Archaeological Science: Reports, 27, p.102000.
Formicola, V. and Toscani, F., 2014. A Late Epigravettian skeleton of an adolescent from Arene Candide Cave (Excavations 1970-1971). Bull. Mus. Anthropol. Préhist. Monaco, 54, pp.131-138.
Giemsch, L. and Schmitz, R.W. eds., 2015. The late glacial burial from Oberkassel revisited. Verlag Philipp von Zabern.
Glimmerveen, J., Mol, D., Post, K., Reumer, J.W.F., Van der Plicht, J., De Vos, J., Van Geel, B., Van Reenen, G. and Pals, J.P., 2004. The North Sea Project: the first palaeontological, palynological and archaeological results. Research Priorities and collaboration with industry. In Host Publication (pp. 43-52). Council for British Archaeology.
Higham, T., Schmitz, R., Giemsch, L., Feine, S., and Street, M., 2015. Radiocarbon dating of the Oberkassel specimen. In Giemsch, L. and Schmitz, R.W. eds., 2015. The late glacial burial from Oberkassel revisited. Verlag Philipp von Zabern, pp.63-67.
Housley, R.A., Gamble, C.S., Street, M. and Pettitt, P., 1997. Radiocarbon evidence for the Lateglacial human recolonisation of Northern Europe. In Proceedings of the Prehistoric Society (Vol. 63, pp. 25-54). Cambridge University Press.
Jadin, I. and Carpentier, M., 1994. La sépulture mésolithique du Petit Ri à Malonne (Namur, Belgique). Contexte archéologique et position chronologique. Anthropologie et préhistoire, 105, pp.127-146.
Kabaciński, J., T. Terberger, B. Jungklaus, M. Mannino, C. Posth, J. Mugaj, The Early Holocene human skull from Krzyż Wielkopolski, Western Poland (in prep.).
Key, F.M., Posth, C., Esquivel-Gomez, L.R., Hübler, R., Spyrou, M.A., Neumann, G.U., Furtwängler, A., Sabin, S., Burri, M., Wissgott, A. and Lankapalli, A.K., 2020. Emergence of human-adapted Salmonella enterica is linked to the Neolithization process. Nature ecology & evolution, 4(3), pp.324-333.
Kocher, A., Papac, L., Barquera, R., Key, F.M., Spyrou, M.A., Hübler, R., Rohrlach, A.B., Aron, F., Stahl, R., Wissgott, A. and van Bömmel, F., 2021. Ten millennia of hepatitis B virus evolution. Science, 374(6564), pp.182-188.
Leduc, C., Bridault, A., Souffi, B., David, É. and Drucker, D.G., 2013. Apports et limites de l'étude des vestiges fauniques à la caractérisation d'un site mésolithique de plein air à Paris:«62 rue Henry-Farman»(15 e arrondissement). Bulletin de la Société préhistorique française, pp.257-280.
Lugli, F., Nava, A., Sorrentino, R., Vazzana, A., Bortolini, E., Oxilia, G., Silvestrini, S., Nannini, N., Bondioli, L., Fewlass, H., Talamo, S., Bard, E., Mancini, L., Müller, W., Romandini, M., Benazzi, S., 2022. Tracing the mobility of a Late Epigravettian (~ 13 ka) male infant from Grotte di Pradis (Northeastern Italian Prealps) at high-temporal resolution. Sci. Rep. 12, 8104.
Mamonova, N.N. and Sulerzhitski, L.D., 1989. Opit datirovania po 1 4 C pogrebeni pribaikalia epokhi golotsena. Sovetskaia arkheologiia, (1), pp.19-32.
Mathieson, I., Alpaslan-Roodenberg, S., Posth, C., Szécsényi-Nagy, A., Rohland, N., Mallick, S., Olalde, I., Broomandkhoshbacht, N., Candilio, F., Cheronet, O. and Fernandes, D., 2018. The genomic history of southeastern Europe. Nature, 555(7695), pp.197-203.
Nehlich and Richards 2015. Dietary reconstruction of the two skeletons from Oberkassel by stable carbon and nitrogen isotope analysis from bone collagen. In Giemsch, L. and Schmitz, R.W. eds., 2015. The late glacial burial from Oberkassel revisited. Verlag Philipp von Zabern.
Palma di Cesnola, A., 2004. Paglicci: l’Aurignaziano e il Gravettiano antico. Claudio Grenzi editore, Foggia, p.212.
Polet, C. and Cauwe, N., 2007. Étude anthropologique des sépultures préhistoriques de l’abri des Autours (Province de Namur, Belgique). Anthropologica et praehistorica, 118, pp.71-110.
Polet, C., Drucker, D.G., Glas, C., Sabaux, C., Goffette, Q., Samsel, M., Jadin, I., Warmenbol, E. and Villotte, S., 2020. Waulsort Caverne X:​​ A new cave site with Early Mesolithic human remains in Belgium. Mesolithic Miscellany, 28, pp.25-43.
Posth, C., Renaud, G., Mittnik, A., Drucker, D.G., Rougier, H., Cupillard, C., Valentin, F., Thevenet, C., Furtwängler, A., Wißing, C. and Francken, M., 2016. Pleistocene mitochondrial genomes suggest a single major dispersal of non-Africans and a Late Glacial population turnover in Europe. Current Biology, 26(6), pp.827-833.
Rougier, H., Bayle, P., Le Luyer, M., Maureille, B., Barshay-Szmidt, C., Castel, J.-C., Ducasse, S., Morin, E., Renard, C., Texier, J.-P., Le Brun-Ricalens, F., Bordes, J.-G., in prep. The first directly dated Solutrean human fossil. Journal of Human Evolution.
Schulting, R.J., Mannermaa, K., Tarasov, P.E., Higham, T., Ramsey, C.B., Khartanovich, V., Moiseyev, V., Gerasimov, D., O’Shea, J. and Weber, A., 2022. Radiocarbon dating from Yuzhniy Oleniy Ostrov cemetery reveals complex human responses to socio-ecological stress during the 8.2 ka cooling event. Nature Ecology & Evolution, pp.1-8.
Simon, U., 1993. Die Burkhardtshöhle-eine Magdalénienstation am Nordrand der Schwäbischen Alb.
Soficaru, A., Petrea, C., Doboş, A. and Trinkaus, E., 2007. The human cranium from the Peştera Cioclovina Uscată, Romania: context, age, taphonomy, morphology, and paleopathology. Current Anthropology, 48(4), pp.611-619.
Souffi, B., Marti, F., Griselin, S., Bridault, A., Chaussé Ch, D.E., Drucker, D., Granai, S., Gosselin, R., Hamon, C. and Leduc, C., 2004. Occupations mésolithiques en bord de Seine. Le site de Paris-15e “62 rue H. Farman”. Premiers résultats. Actes des journée archéologiques d’Île-de-France, 2005(2009), p.2010.
Sparacello, V.S., Dori, I., Rossi, S., Varalli, A., Riel-Salvatore, J., Gravel-Miguel, C., Riga, A., Seghi, F., Goude, G., Palstra, S.W. and Starnini, E., 2021. New human remains from the Late Epigravettian necropolis of Arene Candide (Liguria, northwestern Italy): Direct radiocarbon evidence and inferences on the funerary use of the cave during the Younger Dryas. Quaternary Science Reviews, 268,…
Straus, L.G. and Clark, G.A., 1986. La Riera Cave (Anthropological Research Papers 36). Tempe (AZ): Arizona State University.
Terberger, T., 1998. Endmesolithische Funde von Drigge, Lkr. Rügen—Kannibalen auf Rügen. Jahrbuch für Bodendenkmalpflege Mecklenburg-Vorpommern, 46, pp.7-44.
Terberger, T., Küßner, M., Schüler, T., & Street, M. (2003). Mesolithische Menschenreste aus der Urdhöhle bei Döbritz, Saale-Orla-Kreis. Alt-Thüringen, 36, 4-20.
Terberger, T., Kotula, A., Lorenz, S., Schult, M., Burger, J. and Jungklaus, B., 2015. Standing upright to all eternity–The Mesolithic burial site at Groß Fredenwalde, Brandenburg (NE Germany): Aufrecht in die Ewigkeit–Der mesolithische Bestattungsplatz von Groß Fredenwalde, Brandenburg (Nordostdeutschland). Quartär–Internationales Jahrbuch zur Erforschung des Eiszeitalters und der Steinzeit, 62,…
Terberger, T., Burger, J., Lüth, F., Müller, J. and Piezonka, H., 2018. Step by step–The neolithisation of Northern Central Europe in the light of stable isotope analyses. Journal of Archaeological Science, 99, pp.66-86.
Valentin, F., Cottiaux, R., Buquet-Marcon, C., Confaloniéri, J., Delattre, V., Lang, L., Le Goff, I., Lawrence-Dubovac, P. and Verjux, C., 2008. Découvertes récentes d'inhumations et d'une incinération datées du mésolithique en Ile-de-France. Revue archéologique d'Île-de-France.
van der Plicht, J., Amkreutz, L.W.S.W., Niekus, M.T., Peeters, J.H.M. and Smit, B.I., 2016. Surf'n Turf in Doggerland: Dating, stable isotopes and diet of Mesolithic human remains from the southern North Sea. Journal of Archaeological Science: Reports, 10, pp.110-118.
Yates, J.A.F., Velsko, I.M., Aron, F., Posth, C., Hofman, C.A., Austin, R.M., Parker, C.E., Mann, A.E., Nägele, K., Arthur, K.W. and Arthur, J.W., 2021. The evolution and changing ecology of the African hominid oral microbiome. Proceedings of the National Academy of Sciences, 118(20).

## Sheet: B.metadata_lib
Individual ID	Library ID	Library type	Endogenous DNA Cap (%)	Cluster Factor	Mean Coverage	DMG 1st Base 5'	DMG 1st Base 3'	MT/NUC Ratio
AAT001	AAT001.A0101	ds_halfUDG	27.5673	1.416	5.2548	0.100906	0.0970819	43.88
AC16	XXX001.A18279	ds_nonUDG	28.2621	1.568	7.6427	0.259339	0.272564	34.84
AC16	XXX001.A18978	ss_nonUDG	19.257	1.164	3.1013	0.248782	0.0154945	42.02
ACR001	ACR001.A0101	ds_halfUDG	0.677	1.805	0.0165	0.0551676	0.053762	85.14
ACR001	ACR001.A0102	ss_nonUDG	1.107	1.803	0.0547	0.162441	0.0121071	64.97
AMI002	AMI002.A0102	ss_nonUDG	18.7865	3.023	0.5493	0.248096	0.0117877	445.88
BRM001	BRM001.A0101	ss_nonUDG	7.784	4.688	0.1625	0.22684	0.0089652	1483.72
Cioclovina1	CIO001.A0201	ss_nonUDG	7.88469	9.296	0.0502	0.0496016	0.00665956	299.12
Cioclovina1	CIO001.A0301	ss_nonUDG	3.1327	7.284	0.0216	0.0465999	0.00866378	155.07
CRW001	CRW001.A0101	ss_nonUDG	11.215	1.12	1.5702	0.299637	0.00952554	23.7
DLV005	DLV005.A0101	ds_halfUDG	28.0429	1.694	1.4367	0.0383053	0.0391868	51.37
DLV006	DLV006.A0101	ds_halfUDG	26.5516	2.131	1.0516	0.0331995	0.0327575	43.42
DOG001	DOG001.A0101	ds_nonUDG	15.251	2.295	0.4166	0.205777	0.174464	84.7
DOG001	DOG001.A0102	ss_nonUDG	1.21971	1.425	0.469	0.19842	0.01279	163.98
DOG002	DOG002.A0101	ds_nonUDG	13.97	3.243	0.2772	0.180401	0.152149	48.92
DOG002	DOG002.A0102	ss_nonUDG	1.19157	1.501	0.3177	0.197616	0.0126137	77.78
DOG003	DOG003.A0101	ds_nonUDG	0.037	1.513	0.0026	0.0282317	0.031617	14.43
DOG003	DOG003.A0102	ss_nonUDG	0.381	1.711	0.0234	0.0314337	0.0140644	44.28
DOG003	DOG003.A0103	ss_nonUDG	0.947	1.989	0.0315	0.0414117	0.0132525	10.13
DOG004	DOG004.A0101	ds_nonUDG	2.908	4.709	0.0116	0.0841562	0.0818686	182.02
DOG004	DOG004.A0102	ss_nonUDG	7.163	4.412	0.1289	0.0963218	0.0118743	655.92
DOG006	DOG006.A0102	ss_nonUDG	2.505	3.675	0.0353	0.226543	0.0137966	12429.4
DOG006	DOG006.A0103	ss_nonUDG	2.643	2.154	0.0408	0.23512	0.0156667	2691.36
DOG007	DOG007.A0101	ds_nonUDG	27.795	2.85	0.2171	0.145378	0.165245	1775.13
DOG007	DOG007.A0102	ss_nonUDG	14.816	2.16	0.9167	0.123861	0.010628	714.93
DOG009	DOG009.A0101	ds_halfUDG	17.094	3.24	0.207	0.0315921	0.0346783	154.29
DOG009	DOG009.A0102	ss_nonUDG	27.545	2.492	1.1505	0.0732104	0.0149545	103.61
DOG010	DOG010.A0101	ds_halfUDG	7.888	2.509	0.1697	0.0391937	0.0421833	66.38
DOG010	DOG010.A0102	ss_nonUDG	19.066	2.158	0.8732	0.0729876	0.0108449	50.01
DRI001	DRI001.A0101	ds_halfUDG	13.7339	1.17	1.5329	0.104064	0.100439	73.68
FRL006	FRL006.A0101	ss_nonUDG	2.95248	1.282	1.5358	0.448422	0.0123933	81.21
FRM001	FRM001.A0101	ds_halfUDG	2.879	1.832	0.1056	0.100165	0.0994881	28.05
GER002	GER002.A0101	ss_nonUDG	5.715	4.588	0.0998	0.0703013	0.0159668	467.21
GER002	GER002.A0102	ss_nonUDG	3.631	2.702	0.0909	0.0792001	0.0148487	72.3
GER002	GER002.A0201	ss_nonUDG	16.3514	10.313	0.0258	0.106851	0.00642954	286.82
GER003	GER003.A0101	ss_nonUDG	2.987	2.559	0.1704	0.366661	0.0142008	733.61
GER003	GER003.A0102	ss_nonUDG	2.918	2.062	0.1314	0.341615	0.0132529	121.03
GER003	GER003.A0201	ss_nonUDG	17.145	5.572	0.1746	0.385908	0.00922684	232.4
GFW001	GFW001.A0101	ds_halfUDG	5.505	1.174	0.7618	0.09581	0.0798472	43.91
GFW002.003	GFW002.A0101	ds_halfUDG	9.909	1.135	1.4925	0.0611023	0.0471966	58.79
GFW002.003	GFW003.A0101	ds_halfUDG	8.755	1.125	1.0262	0.0615846	0.051124	88.01
GFW004	GFW004.A0101	ds_halfUDG	7.714	1.148	1.2134	0.0830161	0.0672962	163.03
GFW005	GFW005.A0101	ss_nonUDG	15.528	1.103	2.53	0.235823	0.015139	59.43
GOY001	GOY001.A0101	ds_nonUDG	2.601	4.495	0.0245	0.0408913	0.0439645	177.9
GOY001	GOY001.A0102	ss_nonUDG	6.449	3.347	0.083	0.0460487	0.00701071	134.98
GOY001	GOY001.A0103	ss_nonUDG	6.776	2.57	0.2196	0.0474762	0.0131181	87.18
GOY007	GOY007.A0101	ds_halfUDG	12.7942	6.167	0.0316	0.0381979	0.0397348	210.88
GOY007	GOY007.A0102	ss_nonUDG	18.971	4.612	0.185	0.0528393	0.00387435	198.54
GOY007	GOY007.A0103	ss_nonUDG	17.408	4.062	0.2841	0.0445095	0.0108862	143.57
GOY009	GOY009.A0101	ds_halfUDG	10.5373	2.573	0.0447	0.0389905	0.0419325	395.53
GOY009	GOY009.A0102	ss_nonUDG	14.937	2.409	0.3725	0.181339	0.00652309	30.26
GOY014	GOY014.A0101	ds_nonUDG	6.288	8.515	0.0083	0.0963258	0.109253	211.76
GOY014	GOY014.A0102	ss_nonUDG	8.884	3.49	0.0803	0.113806	0.00685663	126.16
GOY014	GOY014.A0103	ss_nonUDG	8.587	3.695	0.1177	0.110445	0.0115262	91.28
IGR001	IGR001.A0101	ds_halfUDG	5.14834	1.32	1.0767	0.109904	0.10384	55.93
JAZ001	JAZ001.A0101	ds_halfUDG	5.94412	1.462	1.2279	0.0280944	0.0305191	96.85
KRZ001	KRZ001.A0101	ss_nonUDG	0.803	2.981	0.0279	0.234596	0.0141358	530.29
KRZ001	KRZ001.A0102	ss_nonUDG	0.721	2.396	0.0306	0.249279	0.0111307	36.85
KVH001	KVH001.A0101	ds_halfUDG	0.501117	1.536	0.06	0.0712044	0.0760209	9249.7
KVH001	KVH001.A0201	ss_nonUDG	1.082	1.716	0.0461	0.222782	0.0132931	12088.5
KVH002	KVH002.A0101	ds_halfUDG	7.412	1.175	0.7787	0.100331	0.100019	246.79
LMA001	LMA001.A0101	ss_nonUDG	0.326861	1.534	0.1463	0.29093	0.0112782	6099.46
LPI002	LPI002.A0101	ss_nonUDG	11.046	3.471	0.3291	0.0466825	0.0127952	512.8
LPI002	LPI002.A0102	ss_nonUDG	10.509	3.518	0.3086	0.0450886	0.0124062	65.51
LPI002	LPI002.A0201	ss_nonUDG	0.701632	2.166	0.1342	0.0549847	0.0118888	220.51
LaRochette	LRO001.A0101	ss_nonUDG	7.07531	2.864	0.0295	0.0278596	0.00509424	25.03
MAF001	MAF001.E0101	ds_halfUDG	10.127	2.659	0.2374	0.106793	0.0981365	28.73
MAZ001	MAZ001.A0102	ss_nonUDG	9.399	3.036	0.3645	0.0293055	0.0206331	221.77
MAZ001	MAZ001.A0103	ss_nonUDG	12.489	2.785	0.3618	0.0269234	0.0194203	41.16
MAZ003	MAZ003.A0102	ss_nonUDG	17.506	3.135	0.5983	0.103867	0.0150215	350.84
MAZ003	MAZ003.A0103	ss_nonUDG	21.817	2.876	0.6625	0.100312	0.0135524	43.59
MN2001	MN2001.A0101	ds_halfUDG	4.001	1.223	0.3619	0.0800843	0.0683418	47.28
MN2002	MN2002.A0101	ds_halfUDG	11.691	1.137	1.4975	0.0896068	0.0887223	136.7
MN2003	MN2003.A0101	ds_halfUDG	9.845	1.112	1.1155	0.110684	0.104394	60.6
MNN001.002	MNN001.A0101	ds_halfUDG	10.617	1.328	0.8091	0.114128	0.111505	403.81
MNN001.002	MNN002.A0101	ds_halfUDG	13.699	1.13	1.8339	0.0930283	0.0811096	77.98
MNN003	MNN003.A0101	ds_halfUDG	0.300732	1.603	0.0504	0.104702	0.103018	6764.33
MNN004	MNN004.A0101	ds_halfUDG	0.912992	1.466	0.0931	0.0725526	0.0638353	60.83
MNN005	MNN005.A0101	ds_halfUDG	12.226	1.169	5.4782	0.0793255	0.0748496	69.89
MNN006	MNN006.A0101	ds_halfUDG	10.727	1.114	1.5317	0.0899854	0.0877492	48.76
MNN007	MNN007.A0101	ds_halfUDG	3.28	1.609	0.1837	0.0974442	0.0905274	3690.31
MPR001	MPR001.A0101	ds_halfUDG	27.3781	1.988	3.2415	0.0745703	0.0721605	62.88
MUR001	MUR001.A0102	ds_halfUDG	4.59211	3.149	0.2108	0.0980817	0.0921663	1326.09
MUR002	MUR002.A0102	ds_halfUDG	6.902	1.731	0.4104	0.0825814	0.0772392	377.1
MUR005	MUR005.A0102	ds_halfUDG	10.557	2.52	0.4603	0.102699	0.091544	175.53
MUR007	MUR007.A0102	ds_halfUDG	16.113	3.283	0.3601	0.104184	0.0959893	1483.91
MUR017	MUR017.A0102	ds_halfUDG	9.298	3.944	0.2183	0.091563	0.0750376	395.1
MUR021	MUR021.A0102	ds_halfUDG	2.023	1.141	0.2908	0.107037	0.0987407	242.34
OKL001	OKL001.A0101	ss_nonUDG	15.073	1.122	2.0726	0.182446	0.0138949	49.08
OKL002	OKL002.A0101	ss_nonUDG	13.47	1.108	1.8035	0.252207	0.0136498	64.89
ORM001	ORM001.B0101	ds_halfUDG	1.84138	1.645	0.471	0.145282	0.141577	859.38
OST001	OST001.A0101	ds_halfUDG	5.879	1.794	0.1625	0.173111	0.164264	52.47
OST003	OST003.A0101	ds_halfUDG	23.8	1.454	1.6238	0.165602	0.153464	50.07
PA12	XXX001.A18278	ds_nonUDG	24.1958	1.552	2.5125	0.37022	0.392707	24.75
PA12	XXX001.A18979	ss_nonUDG	12.425	1.228	1.9064	0.358227	0.0135846	39.57
PIN004	PIN004.A0102	ss_nonUDG	0.587866	2.968	0.0118	0.0560642	0.00693472	34.06
PIN004	PIN004.A0103	ss_nonUDG	1.222	2.8	0.025	0.0651953	0.00901874	12.04
PIN004	PIN004.A0104	ss_nonUDG	1.14	2.564	0.0256	0.0650608	0.00674687	14.59
PRD001	PRD001.A0101	ss_nonUDG	2.91093	2.239	0.4214	0.229951	0.0117999	1509.06
RIE002	RIE002.A0102	ss_nonUDG	5.50689	4.739	0.0821	0.0252912	0.010326	34.33
RIE002	RIE002.A0103	ss_nonUDG	9.276	3.638	0.2262	0.0217112	0.0111046	21.29
RIE002	RIE002.A0104	ss_nonUDG	11.106	4.345	0.1859	0.0217461	0.0105768	24.66
RIP001	RIP001.A0101	ss_nonUDG	5.52311	1.721	1.0718	0.159624	0.0109399	85.89
STO001	STO001.A0101	ds_halfUDG	14.545	1.276	2.3943	0.144314	0.148745	42.5
TTK001	TTK001.C0101	ss_nonUDG	1.16894	1.264	0.4406	0.51647	0.00840583	66.82
UOO004	UOO004.A0101	ds_halfUDG	5.63826	4.72	0.0586	0.0598283	0.0547173	1255.21
UOO012	UOO012.A0101	ds_halfUDG	30.0188	1.823	1.3995	0.0651392	0.0497846	181.41
UOO015	UOO015.A0101	ds_halfUDG	8.04298	2.665	0.1967	0.0841294	0.0748434	702.86
UOO023	UOO023.A0101	ds_halfUDG	17.7089	2.415	0.681	0.068789	0.0654933	373.85
UOO023	UOO023.B0101	ds_halfUDG	21.3192	2.249	0.9075	0.0674275	0.0676134	68.14
UOO025	UOO025.A0101	ds_halfUDG	12.8825	2.863	0.2832	0.0813684	0.0822284	485.42
UOO029	UOO029.A0101	ds_halfUDG	10.0775	4.222	0.0742	0.0669436	0.0645658	1945.72
UOO033	UOO033.A0101	ds_halfUDG	39.716	1.891	1.949	0.0663881	0.0572835	114.48
UOO035.056	UOO035.A0101	ds_halfUDG	18.9814	5.872	0.1387	0.0747478	0.0701572	2629.55
UOO037	UOO037.A0101	ds_halfUDG	33.4162	1.225	2.7952	0.119372	0.115159	8.34
UOO047	UOO047.A0101	ds_halfUDG	22.715	2.139	0.7426	0.10086	0.106044	556.98
UOO049	UOO049.A0101	ds_halfUDG	18.08	3.414	0.2552	0.0817422	0.0809943	8630.01
UOO051	UOO051.A0101	ds_halfUDG	9.984	4.074	0.0655	0.0743258	0.0762033	2817.51
UOO052	UOO052.A0101	ds_halfUDG	23.579	2.293	0.6347	0.104323	0.101275	88.92
UOO053	UOO053.A0101	ds_halfUDG	23.818	2.775	0.3914	0.0692108	0.0716484	545.04
UOO035.056	UOO056.A0101	ds_halfUDG	23.043	3.414	0.2847	0.0768929	0.0777281	1108.5
UOO059	UOO059.A0101	ds_halfUDG	16.516	3.56	0.2342	0.0705308	0.0726768	1789.23
VO1001	VO1001.A0101	ds_halfUDG	4.399	2.62	0.1815	0.0828506	0.0814687	36.57
VO1003	VO1003.A0101	ds_halfUDG	3.2727	1.424	0.7399	0.0985785	0.0963485	89.69
VO1004	VO1004.A0101	ds_halfUDG	7.64723	2.205	0.436	0.0844413	0.0788605	34.65
VO1005	VO1005.A0101	ds_halfUDG	3.41023	2.849	0.1424	0.0860277	0.0821265	20.99
VO2001	VO2001.A0101	ds_halfUDG	5.00101	1.464	1.0005	0.126642	0.117012	56.55
VSL002	VSL002.A0101	ds_halfUDG	2.143	1.139	0.2926	0.115019	0.109973	58.02
VSL002	VSL002.A0201	ss_nonUDG	4.97	1.176	0.5961	0.305827	0.0118102	66.98
VSL003	VSL003.A0101	ds_halfUDG	0.589853	1.251	0.082	0.127782	0.125285	43.42
VSL003	VSL003.A0201	ss_nonUDG	1.106	1.144	0.1166	0.328524	0.00911677	38.21
VSL004	VSL004.A0101	ds_halfUDG	3.235	1.24	0.3578	0.115691	0.1092	37.38
WCX002	WCX002.A0101	ds_halfUDG	8.33182	3.738	0.0333	0.0470085	0.0469348	137.41
WCX002	WCX002.A0102	ss_nonUDG	11.478	2.806	0.1815	0.153156	0.00891453	107.05
WCX002	WCX002.A0103	ss_nonUDG	11.445	2.948	0.2814	0.164552	0.011853	81.39
WCX004	WCX004.A0101	ds_halfUDG	5.44226	4.033	0.0125	0.042152	0.0443141	252.68
WCX004	WCX004.A0102	ss_nonUDG	6.884	3.098	0.0644	0.154118	0.00809458	135.26
WCX004	WCX004.A0103	ss_nonUDG	6.231	3.048	0.117	0.172894	0.00969595	123.75
WOL001	WOL001.A0101	ds_halfUDG	5.51632	2.189	0.2137	0.1262	0.121459	838.34
Bockstein	GA165c	ds_halfUDG	0.88	2.521	0.0365	0.025486	0.0270669	4623.34
Bockstein	GA89c	ds_nonUDG	2.864	2.63	0.096	0.206057	0.213485	914.07
Brillenhohle	BR	ds_nonUDG	4.07703	4.019	0.1206	0.0593318	0.0539192	114.49
Brillenhohle	GA79c	ds_nonUDG	6.036	3.974	0.1613	0.116673	0.128478	102.03
Burkhardtshohle	GA260snp	ds_nonUDG	2.83	2.999	0.1655	0.223459	0.251222	39.23
Chaudardes1	CRCsnp	ds_nonUDG	10.4864	3.249	0.3008	0.249082	0.275178	139.02
Chaudardes1	MA169snp	ss_halfUDG	9.121	8.672	0.0252	0.104341	0.0234884	281.93
Cioclovina1	GA259snp	ds_nonUDG	1.846	3.019	0.0661	0.163701	0.181867	43.24
Cioclovina1	GA94snp	ds_nonUDG	0.262	4.124	0.0157	0.137054	0.160063	78.91
Falkenstein	FLAc	ds_nonUDG	5.06833	2.977	0.3953	0.20555	0.225589	500.05
GoyetQ376-19	GA250snp	ds_nonUDG	3.254	2.023	0.0297	0.0939071	0.104099	103.82
GoyetQ376-19	MA158snp	ss_nonUDG	10.888	2.669	0.0999	0.162617	0.0267927	98.78
GoyetQ376-3	GA238snp	ds_nonUDG	0.213	4.195	0.0031	0.0596584	0.0721098	318.62
GoyetQ376-3	GA239snp	ds_nonUDG	0.408	3.723	0.0069	0.118883	0.133878	357.62
GoyetQ376-3	GA240snp	ds_nonUDG	0.178	3.662	0.0026	0.0821375	0.0917323	417.39
GoyetQ376-3	GA64snp	ds_nonUDG	0.259	2.45	0.0062	0.14462	0.164129	777.55
GoyetQ376-3	MA161snp	ss_nonUDG	1.001	4.319	0.0181	0.101819	0.0293698	785.6
GoyetQ376-3	MA170snp	ss_nonUDG	0.963	4.535	0.008	0.142171	0.037824	1132.14
GoyetQ53-1	GA251snp	ds_nonUDG	6.726	4.988	0.0867	0.0935876	0.108407	164.02
GoyetQ53-1	MA159snp	ss_nonUDG	6.381	5.675	0.0801	0.0775307	0.0178225	245.48
HohleFels1079	GA81snp	ds_nonUDG	2.721	3.672	0.0682	0.217119	0.251418	1040.37
HohleFels49	GA82c	ds_nonUDG	6.872	3.331	0.4071	0.232577	0.270361	601.02
HohleFels1079	GA166c	ds_halfUDG	1.467	1.146	0	0.25	0.272727	0
HohleFels1079	GA90c	ds_nonUDG	4.271	3.416	0.0742	0.146773	0.157919	139.51
Iboussieres25-1	MA121snp	ds_nonUDG	4.609	4.032	0.0653	0.354318	0.397291	154.52
Iboussieres31-2	MA123snp	ds_nonUDG	4.49	5.125	0.0688	0.390003	0.42701	102.16
LaRochette	GA221snp	ds_nonUDG	0.16	2.585	0.002	0.0283997	0.0356736	116.83
LaRochette	GA222snp	ds_nonUDG	1.076	4.045	0.0027	0.0649367	0.0701646	148.76
LaRochette	GA223snp	ds_nonUDG	1.146	5.479	0.0048	0.0399919	0.0447403	115.17
LaRochette	GA235snp	ds_nonUDG	0.133	1.7	0.0034	0.0414343	0.0482515	91.09
LaRochette	GA236snp	ds_nonUDG	0.393	2.298	0.0059	0.080136	0.0890268	85.66
LaRochette	GA237snp	ds_nonUDG	1.314	3.678	0.0131	0.0708544	0.067468	31.24
LaRochette	GA253snp	ds_nonUDG	0.64	2.122	0.0171	0.0270951	0.0341364	73.49
Paglicci133	GA252snp	ds_nonUDG	15.644	5.657	0.0726	0.375851	0.411082	100.91
Paglicci133	MA160snp	ss_nonUDG	2.25	6.798	0.0093	0.0139026	0.0219344	373.57
Rigney1	GA263snp	ds_nonUDG	7.176	3.295	0.1626	0.159372	0.176762	68.27
Rochedane	GA127snp	ds_nonUDG	10.805	2.805	0.3007	0.307242	0.345412	179.66
Rochedane	MA165snp	ss_halfUDG	10.775	3.506	0.1492	0.204851	0.0169752	376.7
AMI001	AMI001.B0101	ss_nonUDG	13.5284	1.191	2.9905	0.300523	0.0131421	93.87
CRN001	CRN001.A0101	ss_nonUDG	6.92228	1.196	2.2159	0.380679	0.0144316	54.29
CRN002	CRN002.A0101	ss_nonUDG	9.85346	1.215	2.6233	0.377574	0.0147291	85.82
DOB001	DOB001.A0101	ss_nonUDG	17.3996	1.164	3.4625	0.226915	0.0140507	45.09
GFW007	GFW007.A0101	ss_nonUDG	5.56944	1.33	1.2644	0.297842	0.00974128	415.09
GFW008	GFW008.A0101	ss_nonUDG	4.9803	3.552	0.1707	0.229506	0.0114492	2109.01
GFW009	OST002.C0201	ss_nonUDG	12.5515	1.33	2.5666	0.239411	0.0185206	62.14
OST002	GFW009.A0101	ss_nonUDG	3.744	3.283	0.0725	0.272911	0.013811	8375.87
DON005	DON005.A0101	ss_nonUDG	22.0215	4.68	0.3589	0.0272352	0.0158053	420.93
DON006	DON006.A0101	ss_nonUDG	4.0485	2.221	0.0629	0.105339	0.0112284	1244.24

## Sheet: C.coverage_lib
Individual ID	Library ID	Sex	Cov_Auto	Cov_X	Cov_Y	Cov_MT	X/Auto	Y/Auto		pmd_filtered	Cov_Auto_PMD	Cov_X_PMD	Cov_Y_PMD	X/Auto	Y/Auto
ACR001	ACR001.A0101	M	0.0167012	0.00669966	0.00795837	0.137244	0.401148	0.476515		ACR001.A0101.pmd3	0.00122367	0.000402382	0.000550964	0.328832	0.450255
ACR001	ACR001.A0102	M	0.053718	0.0209038	0.0249158	0.246243	0.38914	0.463826		ACR001.A0102.pmd3	0.0253911	0.00921455	0.0132537	0.362905	0.521982
Brillenhohle	BR	M	0.121081	0.0575406	0.0378329	1.77651	0.475224	0.312459		BR.pmd	0.00781131	0.00364156	0.00321396	0.466191	0.41145
Cioclovina1	CIO001.A0201	M	0.0511142	0.0224127	0.0219161	1.2906	0.438483	0.428767		CIO001.A0201.pmd3	0.00835188	0.00329953	0.00391797	0.395064	0.469112
Cioclovina1	CIO001.A0301	M	0.0216193	0.0136206	0.0119069	0.307562	0.63002	0.550753		CIO001.A0301.pmd3	0.00457224	0.00213263	0.0023569	0.46643	0.51548
Chaudardes1	CRCsnp	M	0.301411	0.13176	0.113039	3.99505	0.437144	0.375033		CRCsnp.pmd	0.0983262	0.0371801	0.0415672	0.37813	0.422748
DOG006	DOG006.A0102	M	0.033829	0.017906	0.0204469	50.7693	0.529309	0.604419		DOG006.A0102.pmd3	0.0160511	0.00842991	0.011509	0.525192	0.717023
DOG006	DOG006.A0103	M	0.0390644	0.0179865	0.0240588	9.6389	0.460432	0.615875		DOG006.A0103.pmd3	0.0197151	0.00953646	0.0138353	0.483713	0.701762
DOG009	DOG009.A0101	M	0.212467	0.137333	0.0392409	2.73523	0.646373	0.184692		DOG009.A0101.pmd3	0.00500591	0.00211251	0.00159167	0.422003	0.317958
DOG009	DOG009.A0102	M	1.17427	0.815025	0.224518	5.15137	0.69407	0.191198		DOG009.A0102.pmd3	0.126657	0.0536375	0.0564126	0.423486	0.445397
DOG010	DOG010.A0101	F	0.174117	0.0786858	0.0650138	0.83101	0.451913	0.373391		DOG010.A0101.pmd3	0.00479125	0.00245453	6.12182e-05	0.512294	0.0127771
DOG010	DOG010.A0102	F	0.890169	0.434613	0.429997	1.90947	0.488237	0.483051		DOG010.A0102.pmd3	0.0722112	0.0495332	0.00400979	0.685949	0.0555286
DON005	DON005.A0101	M	0.339989	0.266035	0.0348332	7.32561	0.782481	0.102454		DON005.A0101.pmd3	0.0156304	0.0102607	0.00446893	0.656458	0.285913
DON006	DON006.A0101	M	0.0599015	0.0252897	0.0289868	8.01503	0.422188	0.483908		DON006.A0101.pmd3	0.0266356	0.0112667	0.014019	0.422994	0.526326
HohleFels1079	GA166c	M	1.56435e-05	0	3.06091e-05	0	NA	NA		GA166c.pmd	5.21449e-06	0	0	0	0
LaRochette	GA221snp	M	0.0020154	0.000623692	0.000734619	0.0971091	0.309463	0.364503		GA221snp.pmd	0.000153828	8.04764e-05	6.12182e-05	0.523158	0.397965
LaRochette	GA222snp	M	0.00276455	0.00171012	0.000489746	0.0541976	0.618589	0.177152		GA222snp.pmd	0.000239867	0.000100596	0.000183655	0.419382	0.765653
LaRochette	GA223snp	M	0.00486165	0.00169	0.00244873	0.130062	0.347619	0.503683		GA223snp.pmd	0.000258987	0.000140834	0.000306091	0.543788	1.18188
LaRochette	GA235snp	M	0.00342418	0.00142846	0.000979492	0.105196	0.417168	0.286052		GA235snp.pmd	0.000254641	8.04764e-05	0.000214264	0.316039	0.841436
LaRochette	GA236snp	M	0.00573073	0.00267584	0.0026936	0.166455	0.466928	0.470027		GA236snp.pmd	0.000856915	0.000382263	0.000306091	0.446092	0.357201
LaRochette	GA237snp	M	0.0130197	0.00571383	0.00685644	0.110327	0.43886	0.52662		GA237snp.pmd	0.00174599	0.00068405	0.000887665	0.391783	0.508402
GoyetQ53-1	GA251snp	F	0.0882066	0.0538387	0.0164065	1.40696	0.61037	0.186001		GA251snp.pmd	0.00876122	0.00563335	0.000122436	0.642987	0.0139748
Paglicci133	GA252snp	M	0.070931	0.0328344	0.0342516	1.05178	0.462906	0.482886		GA252snp.pmd	0.0282095	0.0119105	0.0136211	0.422216	0.482855
LaRochette	GA253snp	M	0.0171783	0.00832931	0.00514233	0.33623	0.484874	0.29935		GA253snp.pmd	0.00135838	0.000362144	0.000306091	0.2666	0.225335
Cioclovina1	GA259snp	M	0.0675555	0.026356	0.0304561	0.146659	0.390138	0.450831		GA259snp.pmd	0.0137245	0.00513037	0.00578512	0.373811	0.421518
Burkhardtshohle	GA260snp	M	0.1679	0.0676807	0.0769819	0.4095	0.403101	0.458499		GA260snp.pmd	0.0427467	0.0164977	0.0220692	0.385941	0.516278
Brillenhohle	GA79c	M	0.165856	0.0598946	0.06985	1.98853	0.361124	0.421148		GA79c.pmd	0.0243126	0.00851038	0.00958066	0.35004	0.394062
HohleFels1079	GA81snp	M	0.0662267	0.0275833	0.0281604	10.6666	0.416498	0.425212		GA81snp.pmd	0.0264801	0.009798	0.0115702	0.370014	0.436939
HohleFels1079	GA90c	M	0.0753303	0.0267182	0.0322926	1.41855	0.354681	0.42868		GA90c.pmd	0.0146493	0.00511025	0.00688705	0.348839	0.470128
Cioclovina1	GA94snp	M	0.0161171	0.00509013	0.00648913	0.207677	0.315822	0.402624		GA94snp.pmd	0.00301745	0.000784645	0.00107132	0.260036	0.355042
GER002	GER002.A0101	M	0.102221	0.054563	0.0351393	2.67819	0.533775	0.343758		GER002.A0101.pmd3	0.00956164	0.00414454	0.00462198	0.433455	0.483388
GER002	GER002.A0102	M	0.0928806	0.0460728	0.0359045	0.301889	0.496043	0.386566		GER002.A0102.pmd3	0.00968766	0.00360132	0.00431589	0.371743	0.445504
GER002	GER002.A0201	M	0.0245142	0.0124537	0.0123661	2.01382	0.50802	0.504446		GER002.A0201.pmd3	0.0102778	0.00460728	0.00483624	0.448275	0.470552
GER003	GER003.A0101	M	0.168602	0.0740383	0.0861647	4.3034	0.439131	0.511054		GER003.A0101.pmd3	0.0752869	0.0314663	0.0391491	0.417952	0.519999
GER003	GER003.A0102	M	0.129473	0.0529937	0.0614937	0.570463	0.409303	0.474954		GER003.A0102.pmd3	0.0598963	0.0232174	0.0298439	0.387627	0.498259
GER003	GER003.A0201	M	0.165388	0.0744407	0.0796755	2.29404	0.450097	0.481749		GER003.A0201.pmd3	0.0962639	0.0435579	0.046832	0.452484	0.486496
GOY001	GOY001.A0101	M	0.0249244	0.0107838	0.0102847	0.439737	0.43266	0.412636		GOY001.A0101.pmd3	0.00131318	0.000543216	0.000550964	0.413665	0.419565
GOY001	GOY001.A0102	M	0.0848659	0.0411637	0.0370983	0.6622	0.485044	0.43714		GOY001.A0102.pmd3	0.00730377	0.00486882	0.00131619	0.666617	0.180207
GOY001	GOY001.A0103	M	0.225259	0.107496	0.0930211	0.912487	0.477211	0.412952		GOY001.A0103.pmd3	0.0163561	0.0102809	0.00306091	0.628567	0.187142
GOY007	GOY007.A0101	M	0.0322569	0.020602	0.0080502	1.03959	0.638685	0.249565		GOY007.A0101.pmd3	0.00102639	0.00068405	0.000183655	0.666462	0.178933
GOY007	GOY007.A0102	M	0.189977	0.0953243	0.0683502	1.82081	0.501768	0.359781		GOY007.A0102.pmd3	0.0126199	0.00440608	0.00557086	0.349137	0.441435
GOY007	GOY007.A0103	M	0.291231	0.154917	0.103367	2.34058	0.531939	0.354931		GOY007.A0103.pmd3	0.0176415	0.00730324	0.00789715	0.413981	0.447646
GOY009	GOY009.A0101	F	0.0454348	0.0373008	0.00254056	2.94767	0.820974	0.0559166		GOY009.A0101.pmd3	0.00187374	0.00166989	3.06091e-05	0.891207	0.0163358
GOY009	GOY009.A0102	F	0.375371	0.303316	0.013315	1.02299	0.808043	0.0354716		GOY009.A0102.pmd3	0.15347	0.12494	0.00174472	0.8141	0.0113685
GOY014	GOY014.A0101	F	0.00839012	0.00724288	0.000459137	0.231155	0.863263	0.0547235		GOY014.A0101.pmd3	0.000896893	0.00066393	0	0.740256	0
GOY014	GOY014.A0102	F	0.0809724	0.0716844	0.00710132	0.62116	0.885294	0.0877005		GOY014.A0102.pmd3	0.0158694	0.0120312	0.000183655	0.758138	0.0115729
GOY014	GOY014.A0103	F	0.11832	0.110876	0.00875421	0.677289	0.937086	0.0739876		GOY014.A0103.pmd3	0.0217479	0.0181676	0.0003367	0.835373	0.015482
LMA001	LMA001.A0101	M	0.143942	0.0625302	0.0722375	59.4998	0.434412	0.501851		LMA001.A0101.pmd3	0.0500991	0.022131	0.0241812	0.441744	0.482667
LPI002	LPI002.A0101	M	0.337714	0.159504	0.154484	6.44064	0.472305	0.45744		LPI002.A0101.pmd3	0.0130006	0.00555287	0.00627487	0.427124	0.48266
LPI002	LPI002.A0102	M	0.317002	0.147795	0.142669	0.761482	0.466227	0.450057		LPI002.A0102.pmd3	0.013124	0.00492918	0.00612182	0.375585	0.46646
LPI002	LPI002.A0201	M	0.137319	0.0694109	0.0553413	1.92136	0.505472	0.403013		LPI002.A0201.pmd3	0.0061644	0.00255513	0.00217325	0.414498	0.352549
LaRochette	LRO001.A0101	M	0.0273657	0.012675	0.0118457	0.40268	0.463171	0.432867		LRO001.A0101.pmd3	0.00836926	0.00327941	0.00379553	0.39184	0.453508
GoyetQ53-1	MA159snp	F	0.0811992	0.0540802	0.0165289	1.74664	0.666019	0.20356		MA159snp.pmd	0.00703435	0.00490906	0.000244873	0.69787	0.034811
Paglicci133	MA160snp	M	0.00943997	0.00857074	0.00143863	0.246847	0.90792	0.152398		MA160snp.pmd	0.000177293	6.03573e-05	9.18274e-05	0.340438	0.517941
Chaudardes1	MA169snp	M	0.0254346	0.0126952	0.00982553	1.58326	0.499131	0.386306		MA169snp.pmd	0.00125495	0.000422501	0.000428528	0.336668	0.34147
MAZ001	MAZ001.A0102	M	0.368154	0.172823	0.137894	4.89782	0.469431	0.374555		MAZ001.A0102.pmd3	0.020891	0.0102607	0.00550964	0.491154	0.263733
MAZ001	MAZ001.A0103	M	0.366509	0.171837	0.143557	0.710302	0.468848	0.391688		MAZ001.A0103.pmd3	0.0210639	0.0098986	0.00517294	0.469932	0.245583
MAZ003	MAZ003.A0102	M	0.610789	0.345264	0.19449	9.82938	0.565275	0.318424		MAZ003.A0102.pmd3	0.0941946	0.0422501	0.040404	0.448541	0.428942
MAZ003	MAZ003.A0103	M	0.677501	0.37156	0.216896	1.13791	0.548427	0.320141		MAZ003.A0103.pmd3	0.107145	0.0482456	0.0461892	0.450283	0.431091
MUR001	MUR001.A0102	M	0.216769	0.0925278	0.102449	18.3549	0.42685	0.472618		MUR001.A0102.pmd3	0.0130675	0.00498954	0.0047138	0.381828	0.360727
RIE002	RIE002.A0102	M	0.083889	0.0646829	0.0115702	0.155592	0.771053	0.137923		RIE002.A0102.pmd3	0.00369012	0.00207227	0.000550964	0.561573	0.149308
RIE002	RIE002.A0103	M	0.23108	0.185719	0.0288644	0.228499	0.8037	0.124911		RIE002.A0103.pmd3	0.00910277	0.00635764	0.00232629	0.698429	0.255558
RIE002	RIE002.A0104	M	0.189807	0.153187	0.024273	0.264228	0.807067	0.127883		RIE002.A0104.pmd3	0.00747758	0.00492918	0.00171411	0.659195	0.229233
WCX002	WCX002.A0101	F	0.0339959	0.0263359	0.00241812	0.541433	0.774679	0.0711298		WCX002.A0101.pmd3	0.00182855	0.00106631	0	0.583145	0
WCX002	WCX002.A0102	F	0.181287	0.143711	0.0140802	1.07695	0.792726	0.077668		WCX002.A0102.pmd3	0.0603126	0.0490303	0.00070401	0.812936	0.0116727
WCX002	WCX002.A0103	F	0.280697	0.223	0.0241812	1.13121	0.794451	0.086147		WCX002.A0103.pmd3	0.0872107	0.0707589	0.00125497	0.811356	0.0143901
WCX004	WCX004.A0101	F	0.0126869	0.00995896	0.000948883	0.477277	0.78498	0.0747923		WCX004.A0101.pmd3	0.000735244	0.000563335	0	0.766188	0
WCX004	WCX004.A0102	F	0.0640514	0.0510019	0.00884604	0.65188	0.796265	0.138108		WCX004.A0102.pmd3	0.0206902	0.0182883	0.00070401	0.883911	0.0340263
WCX004	WCX004.A0103	F	0.115873	0.0933929	0.0150903	1.06573	0.805994	0.130231		WCX004.A0103.pmd3	0.0376182	0.0335385	0.000826446	0.89155	0.0219693
AAT001	AAT001.A0101	F	5.41128	3.74161	0.062565	16.085	0.691446	0.011562						0.691446	0.011562
AC16	XXX001.A18279	F	7.69199	6.20859	0.0867769	15.4455	0.80715	0.0112815						0.80715	0.0112815
AC16	XXX001.A18978	F	3.11407	2.52789	0.0323845	6.15505	0.811764	0.0103994						0.811764	0.0103994
AMI002	AMI002.A0102	F	0.549931	0.473463	0.0067034	9.07816	0.86095	0.0121895						0.86095	0.0121895
BRM001	BRM001.A0101	M	0.163478	0.0690085	0.0745638	13.8235	0.422127	0.456109						0.422127	0.456109
CRW001	CRW001.A0101	F	1.56601	1.135	0.0128864	2.86125	0.724772	0.00822881						0.724772	0.00822881
DLV005	DLV005.A0101	M	1.48207	0.567801	0.661677	5.26604	0.383113	0.446455						0.383113	0.446455
DLV006	DLV006.A0101	M	1.08407	0.431434	0.480012	4.73644	0.397976	0.442787						0.397976	0.442787
DOG001	DOG001.A0101	M	0.425596	0.146648	0.187971	1.20611	0.344571	0.441665						0.344571	0.441665
DOG001	DOG001.A0102	M	0.473831	0.199119	0.262565	4.62997	0.420232	0.554132						0.420232	0.554132
DOG002	DOG002.A0101	M	0.283966	0.0919242	0.122681	0.637033	0.323716	0.432027						0.323716	0.432027
DOG002	DOG002.A0102	M	0.321222	0.133168	0.167156	1.57583	0.414567	0.520375						0.414567	0.520375
DOG003	DOG003.A0101	M	0.00239085	0.000885241	0.00125497	0.0226326	0.370262	0.524905						0.370262	0.524905
DOG003	DOG003.A0102	M	0.0226631	0.00883229	0.011356	0.242199	0.389721	0.501079						0.389721	0.501079
DOG003	DOG003.A0103	M	0.0299338	0.0116691	0.0159474	0.0635524	0.38983	0.532756						0.38983	0.532756
DOG004	DOG004.A0101	M	0.0114806	0.00386287	0.00505051	0.378236	0.336469	0.439917						0.336469	0.439917
DOG004	DOG004.A0102	M	0.128791	0.055569	0.0559229	7.76691	0.431466	0.434214						0.431466	0.434214
DOG007	DOG007.A0101	M	0.221284	0.0873773	0.097184	31.9319	0.394865	0.439182						0.394865	0.439182
DOG007	DOG007.A0102	M	0.931083	0.404937	0.473952	39.8485	0.43491	0.509033						0.43491	0.509033
DRI001	DRI001.A0101	M	1.57239	0.632846	0.72008	8.58223	0.402474	0.457953						0.402474	0.457953
FRL006	FRL006.A0101	M	1.50532	0.634436	0.782951	6.92872	0.421463	0.520123						0.421463	0.520123
FRM001	FRM001.A0101	F	0.107731	0.0793296	0.00165289	0.164343	0.736367	0.0153428						0.736367	0.0153428
GFW001	GFW001.A0101	M	0.780285	0.301907	0.378757	2.52647	0.386919	0.485409						0.386919	0.485409
GFW002.003	GFW002.A0101	M	1.52372	0.584701	0.805204	7.32307	0.383733	0.528446						0.383733	0.528446
GFW002.003	GFW003.A0101	M	1.04782	0.40705	0.560208	6.52604	0.388473	0.534641						0.388473	0.534641
GFW004	GFW004.A0101	F	1.23757	0.946966	0.0134986	15.7585	0.765182	0.0109073						0.765182	0.0109073
GFW005	GFW005.A0101	M	2.55919	1.02891	1.29893	11.0902	0.402045	0.507555						0.402045	0.507555
IGR001	IGR001.A0101	M	1.10737	0.369829	0.410621	4.7846	0.333971	0.370807						0.333971	0.370807
JAZ001	JAZ001.A0101	F	1.25412	1.01314	0.00673401	8.62478	0.807849	0.00536951						0.807849	0.00536951
KRZ001	KRZ001.A0101	F	0.0277689	0.0219298	0.0010101	0.725572	0.789725	0.0363752						0.789725	0.0363752
KRZ001	KRZ001.A0102	F	0.0302302	0.0238814	0.00110193	0.0706138	0.789985	0.0364513						0.789985	0.0364513
KVH001	KVH001.A0101	M	0.061505	0.0248873	0.0237221	57.2027	0.404639	0.385694						0.404639	0.385694
KVH001	KVH001.A0201	M	0.044524	0.0161556	0.0194368	48.3491	0.362851	0.436547						0.362851	0.436547
KVH002	KVH002.A0101	F	0.794516	0.508591	0.00618304	22.1913	0.640127	0.00778215						0.640127	0.00778215
MAF001	MAF001.E0101	M	0.244287	0.100012	0.105081	0.442211	0.409404	0.430154						0.409404	0.430154
MN2001	MN2001.A0101	M	0.369589	0.135402	0.174135	1.12644	0.366358	0.471159						0.366358	0.471159
MN2002	MN2002.A0101	M	1.5271	0.517363	0.699969	17.379	0.338788	0.458365						0.338788	0.458365
MN2003	MN2003.A0101	M	1.13547	0.404716	0.540098	4.12554	0.35643	0.47566						0.35643	0.47566
MNN001.002	MNN001.A0101	F	0.827131	0.602406	0.00489746	25.4391	0.728308	0.00592102						0.728308	0.00592102
MNN001.002	MNN002.A0101	F	1.86321	1.34705	0.0169575	10.5597	0.722973	0.00910123						0.722973	0.00910123
MNN003	MNN003.A0101	M	0.0517278	0.0189321	0.02161	30.6541	0.365995	0.417764						0.365995	0.417764
MNN004	MNN004.A0101	M	0.0951645	0.0373612	0.0406795	0.406663	0.392596	0.427465						0.392596	0.427465
MNN005	MNN005.A0101	F	5.56912	4.04623	0.0486991	32.7005	0.726547	0.00874449						0.726547	0.00874449
MNN006	MNN006.A0101	F	1.55769	1.07178	0.0140802	7.09801	0.688057	0.00903915						0.688057	0.00903915
MNN007	MNN007.A0101	F	0.188003	0.143791	0.00159167	70.3977	0.764834	0.00846619						0.764834	0.00846619
MPR001	MPR001.A0101	F	3.32178	2.81849	0.0439241	14.6079	0.848488	0.0132231						0.848488	0.0132231
MUR002	MUR002.A0102	F	0.421414	0.291204	0.0043465	8.66757	0.691016	0.0103141						0.691016	0.0103141
MUR005	MUR005.A0102	M	0.474032	0.182118	0.212948	3.71579	0.384189	0.449227						0.384189	0.449227
MUR007	MUR007.A0102	M	0.371195	0.141679	0.156535	35.3121	0.381683	0.421706						0.381683	0.421706
MUR017	MUR017.A0102	M	0.225367	0.0835546	0.0967554	4.4774	0.370749	0.429324						0.370749	0.429324
MUR021	MUR021.A0102	M	0.296131	0.113914	0.15528	4.58531	0.384674	0.524363						0.384674	0.524363
OKL001	OKL001.A0101	F	2.09973	1.67681	0.028895	5.74989	0.798584	0.0137613						0.798584	0.0137613
OKL002	OKL002.A0101	M	1.81941	0.731269	0.884267	7.44607	0.401926	0.486019						0.401926	0.486019
ORM001	ORM001.B0101	F	0.481834	0.377716	0.00841751	41.4192	0.783913	0.0174697						0.783913	0.0174697
OST001	OST001.A0101	F	0.166879	0.110192	0.00278543	0.353431	0.660311	0.0166913						0.660311	0.0166913
OST003	OST003.A0101	M	1.67053	0.546656	0.754086	2.77102	0.327235	0.451405						0.327235	0.451405
PA12	XXX001.A18278	F	2.49133	2.05412	0.0310376	3.27714	0.824507	0.0124582						0.824507	0.0124582
PA12	XXX001.A18979	F	1.88116	1.55975	0.0299969	3.62056	0.829143	0.015946						0.829143	0.015946
PIN004	PIN004.A0102	F	0.0104455	0.00798728	0.00104071	0.122095	0.764662	0.0996324						0.764662	0.0996324
PIN004	PIN004.A0103	F	0.0231793	0.0192741	0.00192837	0.0826242	0.831522	0.0831936						0.831522	0.0831936
PIN004	PIN004.A0104	F	0.0239145	0.0184291	0.00247934	0.0882974	0.770625	0.103675						0.770625	0.103675
PRD001	PRD001.A0101	M	0.41468	0.176726	0.192042	54.3018	0.426174	0.463109						0.426174	0.463109
RIP001	RIP001.A0101	M	1.08243	0.458434	0.496572	12.5618	0.423523	0.458757						0.423523	0.458757
STO001	STO001.A0101	F	2.43495	2.15844	0.019498	9.51699	0.886441	0.00800756						0.886441	0.00800756
TTK001	TTK001.C0101	M	0.423296	0.17568	0.196021	1.64084	0.415029	0.463083						0.415029	0.463083
UOO004	UOO004.A0101	M	0.0598233	0.0245654	0.0269972	10.3813	0.410633	0.451282						0.410633	0.451282
UOO012	UOO012.A0101	M	1.35618	0.501428	0.756045	7.32277	0.369736	0.557481						0.369736	0.557481
UOO015	UOO015.A0101	F	0.201143	0.154414	0.00226507	15.0923	0.767683	0.011261						0.767683	0.011261
UOO023	UOO023.A0101	F	0.694705	0.546193	0.00639731	17.8149	0.786223	0.00920867						0.786223	0.00920867
UOO023	UOO023.B0101	F	0.927932	0.683406	0.0127028	5.20243	0.736483	0.0136894						0.736483	0.0136894
UOO025	UOO025.A0101	F	0.288335	0.218554	0.00287726	14.8614	0.757986	0.00997888						0.757986	0.00997888
UOO029	UOO029.A0101	F	0.0754459	0.0578223	0.00428528	26.1365	0.766407	0.0567994						0.766407	0.0567994
UOO033	UOO033.A0101	M	2.00486	0.817842	0.949801	12.2377	0.40793	0.473749						0.40793	0.473749
UOO035.056	UOO035.A0101	M	0.142127	0.0581845	0.0590756	55.9247	0.409384	0.415654						0.409384	0.415654
UOO037	UOO037.A0101	F	2.77159	1.80388	0.0204775	0.789124	0.650847	0.00738836						0.650847	0.00738836
UOO047	UOO047.A0101	F	0.762031	0.574944	0.00388736	26.69	0.754489	0.00510131						0.754489	0.00510131
UOO049	UOO049.A0101	M	0.263305	0.102004	0.114356	147.072	0.387399	0.43431						0.387399	0.43431
UOO051	UOO051.A0101	M	0.0671757	0.0292331	0.0286807	19.2146	0.435174	0.426951						0.435174	0.426951
UOO052	UOO052.A0101	M	0.65361	0.24654	0.27037	3.7747	0.377197	0.413656						0.377197	0.413656
UOO053	UOO053.A0101	M	0.402385	0.156205	0.160055	20.4992	0.388198	0.397766						0.388198	0.397766
UOO035.056	UOO056.A0101	M	0.293525	0.11315	0.122375	32.0355	0.385487	0.416915						0.385487	0.416915
UOO059	UOO059.A0101	M	0.241253	0.0959279	0.105234	32.8408	0.397624	0.436198						0.397624	0.436198
VO1001	VO1001.A0101	M	0.185031	0.0763319	0.0787267	0.652121	0.412536	0.425478						0.412536	0.425478
VO1003	VO1003.A0101	M	0.761294	0.266035	0.28742	5.53395	0.349451	0.377541						0.349451	0.377541
VO1004	VO1004.A0101	M	0.446076	0.17234	0.198959	1.03857	0.386347	0.44602						0.386347	0.44602
VO1005	VO1005.A0101	M	0.145818	0.0578424	0.0651056	0.201702	0.396675	0.446485						0.396675	0.446485
VO2001	VO2001.A0101	M	1.02892	0.36152	0.398439	4.94073	0.351359	0.38724						0.351359	0.38724
VSL002	VSL002.A0101	M	0.298334	0.109991	0.128252	1.02921	0.368684	0.429894						0.368684	0.429894
VSL002	VSL002.A0201	M	0.594471	0.218936	0.2648	2.01279	0.368287	0.445438						0.368287	0.445438
VSL003	VSL003.A0101	M	0.0836153	0.0335184	0.0374962	0.240449	0.400864	0.448437						0.400864	0.448437
VSL003	VSL003.A0201	M	0.114627	0.04223	0.0486991	0.274126	0.368412	0.424848						0.368412	0.424848
VSL004	VSL004.A0101	M	0.366037	0.149062	0.169452	0.699559	0.407232	0.462937						0.407232	0.462937
WOL001	WOL001.A0101	M	0.218849	0.0889868	0.0951331	9.51584	0.406613	0.434697						0.406613	0.434697
BerryAuBac	GA261snp	M	0.0449411	0.0185901	0.0217325	0.54783	0.413655	0.483577						0.413655	0.483577
Bockstein	GA165c	F	0.0383083	0.00309834	0.000244873	88.7787	0.0808791	0.00639217						0.0808791	0.00639217
Bockstein	GA89c	F	0.0956286	0.0619467	0.000550964	13.0287	0.647784	0.0057615						0.647784	0.0057615
Falkenstein	FLAc	M	0.396047	0.126549	0.156045	36.4566	0.31953	0.394006						0.31953	0.394006
GoyetQ376-19	GA250snp	F	0.0287944	0.0179462	0.00541781	1.59322	0.623253	0.188155						0.623253	0.188155
GoyetQ376-19	MA158snp	F	0.0966828	0.0697529	0.0170187	1.02704	0.721461	0.176026						0.721461	0.176026
GoyetQ376-3	GA238snp	M	0.00312087	0.00169	0.000795837	0.194942	0.541516	0.255005						0.541516	0.255005
GoyetQ376-3	GA239snp	M	0.00702045	0.00295751	0.00226507	0.313718	0.421271	0.322639						0.421271	0.322639
GoyetQ376-3	GA240snp	M	0.0026142	0.00146869	0.000979492	0.195546	0.561812	0.374681						0.561812	0.374681
GoyetQ376-3	GA64snp	M	0.00627999	0.00297763	0.00186716	0.531233	0.474146	0.297319						0.474146	0.297319
GoyetQ376-3	MA161snp	M	0.0182351	0.0102406	0.0083869	1.34975	0.561587	0.459932						0.561587	0.459932
GoyetQ376-3	MA170snp	M	0.00803467	0.00414454	0.00257117	1.07134	0.515832	0.320009						0.515832	0.320009
HohleFels49	GA82c	M	0.412684	0.156527	0.181788	26.3138	0.37929	0.440502						0.37929	0.440502
Iboussieres25-1	MA121snp	M	0.0657808	0.0269596	0.029446	0.976522	0.40984	0.447638						0.40984	0.447638
Iboussieres31-2	MA123snp	M	0.0691225	0.0292934	0.0313437	0.707345	0.42379	0.453451						0.42379	0.453451
Rigney1	GA263snp	F	0.164828	0.13844	0.00220386	0.93693	0.839906	0.0133707						0.839906	0.0133707
Rochedane	GA127snp	M	0.294984	0.118723	0.132691	5.21643	0.402473	0.449824						0.402473	0.449824
Rochedane	MA165snp	M	0.152162	0.0680831	0.0681971	6.21287	0.447438	0.448187						0.447438	0.448187
AMI001	AMI001.B0101	F	2.98325	2.46075	0.0290481	16.1321	0.824855	0.00973707						0.824855	0.00973707
CRN001	CRN001.A0101	M	2.18763	1.22129	1.5007	8.1664	0.558271	0.685994						0.558271	0.685994
CRN002	CRN002.A0101	M	2.59405	1.43614	1.79146	13.2605	0.553628	0.690603						0.553628	0.690603
DOB001	DOB001.A0101	M	3.49432	1.45851	1.7614	10.0359	0.417395	0.504075						0.417395	0.504075
GFW007	GFW007.A0101	F	1.23794	1.03074	0.0109275	0.19289	0.832625	0.00882716						0.832625	0.00882716
GFW008	GFW008.A0101	M	0.16446	0.0731128	0.082614	30.4847	0.444563	0.502335						0.444563	0.502335
GFW009	GFW009.A0101	M	0.0709501	0.0286094	0.0370676	28.6777	0.403233	0.522446						0.403233	0.522446
OST002	OST002.C0201	M	2.59801	1.1015	1.28531	8.91496	0.423978	0.494729						0.423978	0.494729

## Sheet: D.contamination
Sample ID	Genetic Sex	New 1240K SNPs	SNP to use	1240K PMD SNPs	Cont mtDNA	Low	High	CONTAM X-chr	SE	nSNP	nFlank	hapCon_chrX	hapCon_X_nSNPs	hapCon_iter	sumROH_iter	contamLD_ext	contamLD_dam	Note
MN2001	M	322969	no PMD	16460	0.01	0	0.02	0.0027	0.0069	199	1791	0.000(-0.002 - 0.003)	5590	n/a	nancM	0.007(-0.005 - 0.019)	-0.019(-0.070 - 0.032)
MUR021	M	270031	no PMD	21849	0.01	0	0.02	-0.0011	0.0012	144	1296	0.000(-0.005 - 0.005)	4802	0.011(0.002 - 0.020)	37.14cM	0.014(-0.002 - 0.030)	0.010(-0.017 - 0.037)
MNN003	M	55135	no PMD	4079	0	0	0.01	n/a	n/a	0	0	0.000(-0.042 - 0.042)	880	n/a	nancM	0.003(-0.024 - 0.030)	-0.104(-0.214 - 0.006)
UOO004	M	63342	no PMD	4079	0.01	0	0.02	n/a	n/a	6	54	0.000(-0.048 - 0.048)	1035	0.036(-0.038 - 0.110)	6.825cM	0.052(0.019 - 0.085)	-0.109(-0.193 - -0.025)
DOG003	M	36222	no PMD	14475	0.1	0.07	0.13	0.1788	0.1708	8	72	0.000(-0.078 - 0.078)	970	n/a	nancM	0.012(-0.019 - 0.043)	0.042(-0.003 - 0.087)
GFW002.003	M	931997	no PMD	78425	0.01	0	0.02	0.0024	0.0011	5008	45072	0.002(0.001 - 0.003)	23642	n/a	nancM	-0.022(-0.032 - -0.012)	-0.006(-0.020 - 0.008)
UOO033	M	890864	no PMD	68346	0.01	0	0.02	0.0029	0.0011	3939	35451	0.002(0.001 - 0.003)	22273	n/a	nancM	0.018(0.010 - 0.026)	-0.011(-0.031 - 0.009)
MAF001	M	234573	no PMD	20353	0.02	0.01	0.03	0.0205	0.0161	104	936	0.002(-0.004 - 0.008)	4322	0.110(0.100 - 0.120)	261.127cM	-0.065(-0.075 - -0.055)	0.035(0.017 - 0.053)
DOG001	M	313268	no PMD	88689	0.03	0.02	0.04	0.0085	0.0053	1183	10647	0.003(-0.000 - 0.007)	12071	0.003(-0.006 - 0.011)	15.576cM	-0.016(-0.026 - -0.006)	-0.015(-0.025 - -0.005)
MN2003	M	633939	no PMD	78797	0.01	0	0.02	0.007	0.0031	1383	12447	0.005(0.002 - 0.008)	12892	0.003(-0.002 - 0.008)	15.876cM	0.019(0.007 - 0.031)	0.007(-0.007 - 0.021)
DOG002	M	229727	no PMD	63825	0.03	0.02	0.04	0.0102	0.0076	593	5337	0.006(0.001 - 0.011)	8598	0.005(-0.004 - 0.013)	24.321cM	-0.021(-0.035 - -0.007)	-0.005(-0.019 - 0.009)
VSL002	M	489882	no PMD	164792	0.02	0.01	0.03	0.0119	0.0064	936	8424	0.006(0.002 - 0.011)	11789	0.013(-0.005 - 0.031)	7.884cM	0.048(0.038 - 0.058)	-0.006(-0.018 - 0.006)
MN2002	M	675931	no PMD	90092	0.01	0	0.02	0.0053	0.0022	1877	16893	0.006(0.003 - 0.009)	14486	n/a	nancM	0.015(0.001 - 0.029)	-0.019(-0.039 - 0.001)
GFW001	M	542964	no PMD	41741	0.02	0.01	0.03	0.0036	0.0028	839	7551	0.006(0.003 - 0.010)	10861	0.007(0.004 - 0.010)	81.579cM	-0.028(-0.042 - -0.014)	0.004(-0.010 - 0.018)
VO2001	M	655138	no PMD	76411	0.01	0	0.02	0.0108	0.0039	1019	9171	0.006(0.003 - 0.010)	12861	n/a	nancM	0.034(0.024 - 0.044)	-0.002(-0.018 - 0.014)
MNN004	M	100023	no PMD	4065	0.99	0.98		n/a	n/a	17	153	0.006(-0.017 - 0.030)	1693	0.094(0.040 - 0.148)	24.417cM	0.049(0.025 - 0.073)	0.099(0.060 - 0.138)
GFW005	M	816674	no PMD	358421	0.02	0.01	0.03	0.007	0.0026	3200	28800	0.007(0.004 - 0.009)	25887	0.004(-0.001 - 0.009)	20.482cM	0.005(-0.003 - 0.013)	-0.014(-0.020 - -0.008)
UOO012	M	498520	no PMD	23134	0.01	0	0.02	0.006	0.0018	2013	18117	0.007(0.005 - 0.010)	9760	0.007(0.004 - 0.011)	24.249cM	0.000(-0.016 - 0.016)	-0.045(-0.072 - -0.018)
UOO053	M	337547	no PMD	27126	0.01	0	0.02	0.0126	0.011	221	1989	0.008(0.001 - 0.015)	6317	0.011(-0.002 - 0.023)	15.877cM	0.036(0.024 - 0.048)	0.006(-0.035 - 0.047)
UOO052	M	463552	no PMD	62060	0.03	0.02	0.04	0.0063	0.005	588	5292	0.008(0.003 - 0.013)	9241	n/a	nancM	0.040(0.030 - 0.050)	-0.008(-0.026 - 0.010)
DOG007	M	457869	no PMD	125173	0.03	0.02	0.04	0.012	0.004	1927	17343	0.008(0.004 - 0.011)	16515	0.009(0.003 - 0.014)	47.34cM	-0.017(-0.029 - -0.005)	-0.023(-0.031 - -0.015)
UOO049	M	244776	no PMD	16763	0.01	0	0.02	-0.0016	0.0016	100	900	0.009(-0.001 - 0.019)	4374	0.021(0.007 - 0.034)	33.798cM	0.037(0.015 - 0.059)	0.013(-0.038 - 0.064)
DLV005	M	771744	no PMD	38778	0.08	0.07	0.09	0.0125	0.0027	2257	20313	0.009(0.006 - 0.012)	17530	0.011(0.009 - 0.012)	242.587cM	-0.005(-0.023 - 0.013)	-0.025(-0.041 - -0.009)
VO1004	M	349054	no PMD	29067	0.01	0	0.02	0.0033	0.004	424	3816	0.011(0.004 - 0.018)	6487	n/a	nancM	0.037(0.027 - 0.047)	0.026(-0.003 - 0.055)
OST003	M	705687	no PMD	146013	0.01	0	0.02	0.0135	0.0029	2297	20673	0.011(0.007 - 0.014)	15050	0.013(0.009 - 0.016)	75.456cM	0.006(-0.010 - 0.022)	0.000(-0.010 - 0.010)
DRI001	M	813323	no PMD	86641	0.01	0	0.02	0.0115	0.0026	2488	22392	0.012(0.009 - 0.015)	19272	0.013(0.010 - 0.016)	50.391cM	-0.018(-0.028 - -0.008)	0.009(-0.085 - 0.103)
OKL002	M	680469	no PMD	313708	0.03	0.02	0.04	0.0235	0.0056	1632	14688	0.013(0.009 - 0.017)	21193	0.007(0.004 - 0.010)	113.89cM	-0.004(-0.016 - 0.008)	-0.001(-0.005 - 0.003)
IGR001	M	668196	no PMD	73792	0.01	0	0.02	0.0176	0.005	1103	9927	0.016(0.011 - 0.021)	12939	n/a	nancM	0.039(0.031 - 0.047)	0.012(-0.004 - 0.028)
UOO035.056	M	366317	no PMD	30399	0.08	0.07	0.09	0.0339	0.013	295	2655	0.017(0.009 - 0.026)	6828	0.028(0.016 - 0.040)	33.313cM	0.041(0.027 - 0.055)	0.022(-0.007 - 0.051)
VO1005	M	133879	no PMD	9487	0.99	0.98		0.0104	0.0104	104	936	0.018(0.001 - 0.034)	2338	0.104(0.075 - 0.133)	47.51cM	0.039(0.015 - 0.063)	0.025(-0.006 - 0.056)
DLV006	M	690387	no PMD	26054	0.99	0.98		0.0245	0.0045	1433	12897	0.018(0.014 - 0.023)	15019	0.018(0.016 - 0.021)	146.917cM	0.023(0.011 - 0.035)	-0.011(-0.042 - 0.020)
FRL006	M	610492	no PMD	366146	0	0	0.03	0.0142	0.0043	2671	24039	0.019(0.014 - 0.023)	18950	0.018(0.014 - 0.022)	119.671cM	0.038(0.024 - 0.052)	0.003(-0.001 - 0.007)
UOO059	M	227982	no PMD	15964	0.01	0	0.02	0.0076	0.0088	107	963	0.022(0.009 - 0.036)	4135	0.030(0.011 - 0.048)	29.665cM	0.032(0.020 - 0.044)	0.032(-0.011 - 0.075)
MUR007	M	328035	no PMD	26528	0.01	0	0.02	0.0304	0.0128	247	2223	0.022(0.012 - 0.033)	5834	0.018(0.008 - 0.028)	13.183cM	0.035(0.021 - 0.049)	0.010(-0.029 - 0.049)
HohleFels49	M	81958	no PMD	28956	0.01	0.01	0.01	0.0424	0.0172	304	2736	0.032(0.019 - 0.044)	6363	0.036(0.027 - 0.044)	106.49cM	-0.017(-0.029 - -0.005)	0.005(-0.007 - 0.017)
UOO051	M	69959	no PMD	5050	0.01	0	0.02	n/a	n/a	10	90	0.034(-0.009 - 0.077)	1322	0.000(-0.066 - 0.066)	6.963cM	0.033(-0.000 - 0.066)	0.125(0.070 - 0.180)
VSL003	M	152457	no PMD	40961	0.08	0.06	0.1	0.0274	0.0255	63	567	0.034(0.012 - 0.055)	3276	0.087(0.051 - 0.123)	27.18cM	0.112(0.096 - 0.128)	0.013(-0.011 - 0.037)
VSL004	M	325129	no PMD	25324	0.02	0.01	0.03	0.0579	0.0184	217	1953	0.038(0.026 - 0.051)	6163	0.005(-0.009 - 0.020)	12.014cM	0.050(0.040 - 0.060)	0.014(-0.019 - 0.047)
TTK001	M	239609	no PMD	130279	0.04	0.03	0.05	0.0404	0.0286	71	639	0.041(0.027 - 0.054)	6891	0.033(-0.004 - 0.070)	7.317cM	0.061(0.049 - 0.073)	0.025(0.017 - 0.033)
KVH001	M	93901	no PMD	19640	0.01	0	0.02	0.0302	0.0665	24	216	0.043(-0.003 - 0.088)	1838	n/a	nancM	0.088(0.070 - 0.106)	0.042(0.011 - 0.073)
MUR017	M	214407	no PMD/PMD	13158	0.01	0	0.02	0.0982	0.0434	75	675	0.058(0.034 - 0.082)	3613	0.053(0.031 - 0.076)	38.298cM	0.061(0.045 - 0.077)	0.054(-0.001 - 0.109)
RIP001	M	519960	no PMD/PMD	200405	0.07	0.06	0.08	0.0656	0.0074	1746	15714	0.062(0.054 - 0.070)	15714	0.033(0.028 - 0.039)	87.084cM	0.002(-0.012 - 0.016)	0.015(0.009 - 0.021)
VO1001	M	163305	no PMD	14072	0.99	0.98		0.0311	0.0163	172	1548	0.063(0.038 - 0.088)	3037	n/a	nancM	0.060(0.042 - 0.078)	0.030(-0.025 - 0.085)
WOL001	M	217969	no PMD/PMD	21189	0.01	0	0.02	0.0846	0.0373	79	711	0.063(0.041 - 0.085)	3811	0.069(0.052 - 0.086)	72.384cM	0.038(0.016 - 0.060)	0.024(-0.001 - 0.049)
DOG004	M	88054	no PMD/PMD	30263	0.03	0.02	0.04	0.0203	0.0234	60	540	0.064(0.030 - 0.098)	2568	0.016(-0.023 - 0.056)	13.841cM	0.047(0.027 - 0.067)	0.021(0.001 - 0.041)
PRD001	M	244508	no PMD/PMD	125657	0.02	0.01	0.03	0.0631	0.018	356	3204	0.067(0.051 - 0.083)	7078	0.034(0.024 - 0.044)	89.979cM	0.078(0.051 - 0.105)	0.047(0.033 - 0.061)
GER003	M	183027	PMD+noPMD	145202	0.06	0.05	0.07	0.0768	0.016	496	4464	0.078(0.063 - 0.093)	7750	0.057(0.044 - 0.069)	77.909cM	0.062(0.050 - 0.074)	0.043(0.033 - 0.053)	library processed separately
BRM001	M	105803	no PMD/PMD	39744	0.02	0.01	0.03	0.0836	0.0661	24	216	0.090(0.055 - 0.125)	2975	n/a	nancM	0.115(0.090 - 0.140)	0.059(0.032 - 0.086)
VO1003	M	540928	no PMD/PMD	48228	0.35	0.33	0.37	0.0784	0.0124	653	5877	0.090(0.077 - 0.103)	10022	0.056(0.028 - 0.084)	6.746cM	0.094(0.082 - 0.106)	0.060(0.035 - 0.085)
MUR005	M	394866	no PMD/PMD	29861	0.01	0	0.03	0.062	0.0157	345	3105	0.091(0.074 - 0.108)	7298	0.087(0.073 - 0.101)	44.612cM	0.108(0.094 - 0.122)	0.083(0.059 - 0.107)
LMA001	M	95410	PMD (contamination Xchr)	34431	0.02	0.01	0.03	0.1912	0.0713	44	396	0.105(0.072 - 0.137)	2725	n/a	nancM	0.351(0.282 - 0.420)	0.318(0.275 - 0.361)
MUR001	M	209199	PMD (contamination Xchr)	14382	0.01	0	0.02	0.1698	0.0437	107	963	0.137(0.106 - 0.167)	3964	0.092(0.031 - 0.152)	5.792cM	0.119(0.099 - 0.139)	0.123(0.090 - 0.156)
ACR001	M	53573	PMD (contamination Xchr)	18760	0.03	0.01	0.05	0.1813	0.1664	12	108	0.192(0.083 - 0.301)	1236	n/a	nancM	0.035(0.010 - 0.060)	0.055(0.028 - 0.082)
Burkhardtshohle	M	37768	PMD (contamination Xchr)	10166	0.13	0.12	0.14	0.1977	0.0652	59	531	0.201(0.154 - 0.249)	2984	n/a	nancM	0.206(0.186 - 0.226)	0.234(0.197 - 0.271)
Chaudardes1	M	77318	PMD (contamination Xchr)	22900	0.01	0	0.02	0.1819	0.029	252	2268	0.212(0.183 - 0.241)	6017	n/a	nancM	nan(nan - nan)	nan(nan - nan)
LPI002	M	414955	PMD (contamination Xchr)	22530	0.27	0.26	0.28	0.2171	0.0125	1362	12258	0.255(0.238 - 0.273)	13390	n/a	nancM	0.334(0.307 - 0.361)	-0.111(-0.113 - -0.109)
DOG006	M	50586	PMD (contamination Xchr)	25618	0.02	0.01	0.03	0.1326	0.0923	26	234	0.282(0.181 - 0.383)	1592	n/a	nancM	0.204(0.157 - 0.251)	0.156(0.087 - 0.225)
Paglicci133	M	22810	PMD (contamination Xchr)	6648	0.07	0.06	0.08	0.1006	0.0735	26	234	0.290(0.201 - 0.379)	1845	n/a	nancM	nan(nan - nan)	nan(nan - nan)
DOG010	F	528680	PMD (contamination mtDNA)	53531	0.99	0.98		-	-	-	-	n/a	n/a	n/a	nancM	0.500(0.500 - 0.500)	0.000(0.000 - 0.000)
CIO001	M	66396	PMD (contamination Xchr)	12840	0.03	0.02	0.04	0.304	0.0541	87	783	0.408(0.340 - 0.476)	2900	n/a	nancM	0.500(0.500 - 0.500)	0.000(0.000 - 0.000)
Brillenhohle	M	57892	PMD (contamination Xchr)	7746	0.04	0.03	0.05	0.1823	0.0266	281	2529	0.414(0.369 - 0.459)	4616	n/a	nancM	nan(nan - nan)	nan(nan - nan)
GoyetQ376-3	M	23348	no PMD	3822	0.12	0.11	0.13	-0.016	0.0192	11	99	0.500(0.345 - 0.655)	1055	n/a	nancM	nan(nan - nan)	nan(nan - nan)	hapCon estimates not reliable
LRO001	M	30098	PMD	6905	0.14	0.13	0.15	0.3157	0.102	30	270	0.500(0.390 - 0.610)	1548	n/a	nancM	0.500(0.500 - 0.500)	0.000(0.000 - 0.000)
GER002	M	28762	PMD+noPMD	19803	0.33	0.31	0.35	0.3698	0.0445	186	1674	0.500(0.450 - 0.550)	4745	n/a	nancM	0.500(0.500 - 0.500)	0.000(0.000 - 0.000)	library processed separately
GOY001	M	194205	PMD (contamination Xchr)	16799	0.36	0.35	0.37	0.4197	0.0325	327	2943	0.500(0.460 - 0.540)	6475	n/a	nancM	0.500(0.500 - 0.500)	0.000(0.000 - 0.000)
GOY007	M	308630	PMD (contamination Xchr)	21964	0.68	0.67	0.69	0.4012	0.0208	714	6426	0.500(0.474 - 0.526)	10484	n/a	nancM	0.500(0.500 - 0.500)	0.000(0.000 - 0.000)
MAZ001	M	375088	PMD (contamination Xchr)	25832	0.2	0.19	0.21	0.4366	0.0164	1171	10539	0.500(0.476 - 0.524)	12117	n/a	nancM	0.500(0.500 - 0.500)	0.000(0.000 - 0.000)
MAZ003	M	561107	PMD (contamination Xchr)	127759	0.36	0.34	0.38	0.3999	0.0092	3509	31581	0.500(0.485 - 0.515)	20586	n/a	nancM	0.500(0.500 - 0.500)	0.245(0.214 - 0.276)
DOG009	M	630955	PMD (contamination Xchr)	88835	0.99	0.98		0.3637	0.0072	5175	46575	0.500(0.486 - 0.514)	24238	n/a	nancM	0.500(0.500 - 0.500)	0.000(0.000 - 0.000)
HohleFels1079	M	24288	PMD+noPMD		0.01	0	0.03	-0.01202, 0.2151	0.0133, 0.1827	13,15	117135	n/a	n/a	0.047(0.004 - 0.090)	20.916cM	nan(nan - nan)	nan(nan - nan)
JAZ001	F	739545	no PMD	25635	0.02	0.01	0.03	-	-			n/a	n/a	0.002(-0.002 - 0.006)	13.174cM	0.008(-0.006 - 0.022)	-0.025(-0.047 - -0.003)
MNN005	F	1065580	no PMD	210286	0.01	0	0.02	-	-			n/a	n/a	0.003(0.001 - 0.004)	29.105cM	-0.004(-0.018 - 0.010)	-0.004(-0.016 - 0.008)
MNN006	F	728007	no PMD	89447	0.01	0	0.02	-	-			n/a	n/a	0.004(0.001 - 0.006)	45.209cM	0.011(-0.005 - 0.027)	0.002(-0.010 - 0.014)
MNN001.002	F	916411	no PMD	141755	0.01	0	0.02	-	-			n/a	n/a	0.005(0.002 - 0.008)	19.737cM	0.016(0.004 - 0.028)	-0.015(-0.029 - -0.001)
AAT001	F	1059472	no PMD	273245	0.01	0	0.02	-	-			n/a	n/a	0.005(0.004 - 0.006)	66.187cM	-0.026(-0.036 - -0.016)	0.000(-0.006 - 0.006)
UOO037	F	757123	no PMD	183130	0.04	0.03	0.05	-	-			n/a	n/a	0.006(0.002 - 0.011)	13.493cM	0.032(0.018 - 0.046)	-0.010(-0.018 - -0.002)
MNN007	F	186053	no PMD	12286	0	0	0.01	-	-			n/a	n/a	0.007(-0.015 - 0.029)	22.894cM	0.013(-0.003 - 0.029)	-0.035(-0.086 - 0.016)
CRW001	F	593686	no PMD	327352	0.04	0.03	0.05	-	-			n/a	n/a	0.008(-0.006 - 0.021)	5.779cM	0.031(0.019 - 0.043)	0.000(-0.006 - 0.006)
MPR001	F	1038512	no PMD	157471	0.02	0.01	0.03	-	-			n/a	n/a	0.009(0.005 - 0.012)	19.955cM	-0.032(-0.044 - -0.020)	0.001(-0.007 - 0.009)
KVH002	F	461827	no PMD	64476	0.01	0	0.02	-	-			n/a	n/a	0.010(0.000 - 0.020)	11.714cM	0.042(0.030 - 0.054)	0.010(-0.008 - 0.028)
AMI002	F	301138	no PMD	134748	0.01	0	0.02	-	-			n/a	n/a	0.010(0.005 - 0.014)	154.684cM	0.013(0.003 - 0.023)	0.001(-0.007 - 0.009)
UOO023	F	787327	no PMD	97559	0.01	0	0.02	-	-			n/a	n/a	0.011(0.005 - 0.016)	24.149cM	0.026(0.014 - 0.038)	-0.018(-0.032 - -0.004)
AC16	F	871260	no PMD	529400	0.03	0.02	0.04	-	-			n/a	n/a	0.012(0.010 - 0.013)	70.028cM	-0.037(-0.051 - -0.023)	0.000(-0.004 - 0.004)
STO001	F	651908	no PMD	95613	0.03	0.02	0.04	-	-			n/a	n/a	0.012(0.010 - 0.013)	253.325cM	-0.084(-0.096 - -0.072)	0.000(-0.006 - 0.006)
UOO047	F	478782	no PMD	73477	0.01	0	0.02	-	-			n/a	n/a	0.018(0.012 - 0.024)	49.987cM	0.033(0.021 - 0.045)	-0.015(-0.029 - -0.001)
OKL001	F	729891	no PMD	285742	0.03	0.02	0.04	-	-			n/a	n/a	0.029(0.026 - 0.032)	124.211cM	0.001(-0.011 - 0.013)	0.017(0.009 - 0.025)
PA12	F	730846	no PMD	460465	0.04	0.03	0.05	-	-			n/a	n/a	0.030(0.026 - 0.034)	40.941cM	0.065(0.051 - 0.079)	0.015(0.011 - 0.019)
UOO015	F	191395	no PMD	16241	0.01	0	0.02	-	-			n/a	n/a	0.030(-0.027 - 0.087)	5.293cM	0.011(-0.003 - 0.025)	0.002(-0.022 - 0.026)
ORM001	F	406999	no PMD	42113	0.02	0.01	0.03	-	-			n/a	n/a	0.034(0.026 - 0.041)	69.814cM	0.058(0.044 - 0.072)	0.026(0.001 - 0.051)
FRM001	F	107018	no PMD	10225	0.07	0.02	0.12	-	-			n/a	n/a	0.037(0.002 - 0.072)	18.331cM	0.011(0.001 - 0.021)	-0.011(-0.066 - 0.044)
Bockstein	F	50457	no PMD	7553	0.01	0.01	0.01	-	-			n/a	n/a	0.038(0.006 - 0.070)	19.882cM	nan(nan - nan)	nan(nan - nan)
Rigney1	F	37867	no PMD	9058	0.1	0.09	0.11	-	-			n/a	n/a	0.041(0.020 - 0.061)	69.719cM	0.029(0.011 - 0.047)	0.076(0.049 - 0.103)
OST001	F	157309	no PMD	23525	0.99	0.98		-	-			n/a	n/a	0.054(0.035 - 0.073)	61.408cM	0.019(0.001 - 0.037)	0.003(-0.042 - 0.048)
MUR002	F	315702	no PMD/PMD	28032	0.02	0.01	0.03	-	-			n/a	n/a	0.086(0.070 - 0.102)	38.152cM	0.091(0.075 - 0.107)	0.051(0.008 - 0.094)
GOY009	F	262753	PMD (contamination hapcon)	103294	0.16	0.15	0.17	-	-			n/a	n/a	0.113(0.101 - 0.125)	119.677cM	0.128(0.114 - 0.142)	0.080(0.066 - 0.094)
GFW004	F	685384	no PMD (contamLD)	528680	0.01	0	0.02	-	-			n/a	n/a	n/a	nancM	-0.015(-0.027 - -0.003)	-0.003(-0.017 - 0.011)
GOY014	F	133444	PMD (contamination mtDNA)	26638	0.07	0.06	0.08	-	-			n/a	n/a	n/a	nancM	0.500(0.500 - 0.500)	0.000(0.000 - 0.000)
GoyetQ376-19	F	72242	no PMD (mtDNA)	28728	0.04	0.03	0.05	-	-			n/a	n/a	n/a	nancM	nan(nan - nan)	nan(nan - nan)
GoyetQ53-1	F	75057	PMD (contamination mtDNA)	6935	0.12	0.11	0.13	-	-			n/a	n/a	n/a	nancM	nan(nan - nan)	nan(nan - nan)
KRZ001	F	39488	no PMD (mtDNA)	15022	0.06	0.03	0.09	-	-			n/a	n/a	n/a	nancM	0.130(0.099 - 0.161)	0.132(0.081 - 0.183)
PIN004	F	39758	no PMD (mtDNA)	16989	0.04	0.02	0.06	-	-			n/a	n/a	n/a	nancM	0.226(0.159 - 0.293)	0.165(0.104 - 0.226)
RIE002	M	293774	PMD (contamination hapcon)	13999	0.99	0.98		0.318675	0.0139599	1480	13320	0.468347 (0.446278 - 0.490417)	14560	n/a	nancM	0.500(0.500 - 0.500)	-0.001(-0.026 - 0.024)
UOO025	F	262839	no PMD (contamLD)	27448	0.01	0	0.02	-	-			n/a	n/a	n/a	nancM	0.033(0.023 - 0.043)	-0.007(-0.038 - 0.024)
UOO029	F	77913	no PMD (mtDNA)	6499	0.01	0	0.02	-	-			n/a	n/a	n/a	nancM	0.119(0.074 - 0.164)	0.158(0.089 - 0.227)
WCX002	F	292331	PMD (contamination contamLD)	98529	0.17	0.16	0.18	-	-			n/a	n/a	n/a	nancM	0.414(0.353 - 0.475)	0.323(0.305 - 0.341)
WCX004	F	128822	PMD (contamination mtDNA)	40480	0.12	0.11	0.13	-	-			n/a	n/a	n/a	nancM	0.319(0.286 - 0.352)	0.327(0.300 - 0.354)
AMI001.B0101	F	843959	no PMD	484593	0.03	0.02	0.04	-	-	-	-	n/a	n/a	0.00635 (0.004472 - 0.008228)	137.72cM	-0.009(-0.011 - -0.007)	0.013(0.005 - 0.021)
CRN001.A0101	M	737132	no PMD	422383	0.03	0.02	0.04	0.016844	0.0028529	5936	53424	0.012172 (0.009362 - 0.014982)	27687	0.005622 (-0.00182 - 0.013064)	13.515cM	-0.006(-0.009 - -0.003)	0.015(0.011 - 0.019)
CRN002.A0101	M	791255	no PMD	460585	0.02	0.01	0.03	0.017707	0.00249577	7079	63711	0.012245 (0.009698 - 0.014792)	29461	0.004626 (0.000254 - 0.008999)	27.596cM	-0.005(-0.007 - -0.003)	0.009(0.004 - 0.014)
DOB001.A0101	M	908518	no PMD	480189	0.02	0.01	0.03	0.010354	0.00210022	7523	67707	0.008112 (0.005926 - 0.010298)	29863	0.007832 (0.004327 - 0.011336)	29.981cM	-0.008(-0.01 - -0.006)	0.003(-0.003 - 0.009)
DON005.A0101	M	195559	PMD (contamination hapcon)	10495	0.15	0.12	0.18	0.200387	0.0152215	867	7803	0.352718 (0.327471 - 0.377965)	9631	n/a	nancM	-0.114(-0.114 - -0.114)	0.237(0.227 - 0.247)
DON006.A0101	M	37781	PMD (contamination hapcon)	17109	0.03	0.02	0.04	n/a	n/a	n/a	n/a	0.14542 (0.05159 - 0.23925)	1056	n/a	nancM	0.033(0.009 - 0.057)	0.126(0.107 - 0.145)
GFW007.A0101	F	543575	no PMD	290990	0.03	0.02	0.04	-	-	-	-	n/a	n/a	0.01473 (0.003596 - 0.025865)	20.865cM	-0.001(-0.004 - 0.002)	0.027(0.021 - 0.033)
GFW008.A0101	M	107475	no PMD	59274	0.03	0.02	0.04	0.115478	0.0499238	72	648	0.017851 (-0.003784 - 0.039487)	3145	0.085075 (0.048834 - 0.121317)	36cM	-0.007(-0.016 - 0.002)	0.053(0.044 - 0.062)
GFW009	M	48265	no PMD	24410	0.02	0.01	0.03	-0.083229	0.0471388	15	135	0.0(-0.048361 - 0.048361)	1271	n/a	nancM	nan(nan - nan)	nan(nan - nan)
OST002.C0201	M	831724	no PMD	392347	0.03	0.02	0.04	0.01315	0.00252294	5767	51903	0.012107 (0.009384 - 0.01483)	26931	0.007279 (0.004485 - 0.010073)	54.838cM	-0.007(-0.01 - -0.004)	0.034(0.029 - 0.039)
GER002.A0101	M		PMD (contamination hapcon)					0.312751	0.0747038	46	414	0.5 (0.4135 - 0.5865)	2410	N/a	nancM	0.500(0.500 - 0.500)	0.500(0.500 - 0.500)
GER002.A0102	M		PMD (contamination hapcon)					0.400888	0.0905116	43	387	0.5 (0.401814 - 0.598186)	2044	N/a	nancM	0.500(0.500 - 0.500)	0.500(0.500 - 0.500)
GER002.A0201	M		no PMD					0.098589	0.079358	17	153	0.064334 (-0.013605 - 0.142273)	515	N/a	nancM	0.116 (0.078 - 0.154)	-0.005 (0.027 - -0.037)
GER003.A0101	M		PMD (contamination hapcon)					0.162341	0.044199	112	1008	0.119225 (0.084805 - 0.153645)	3178	0.082339 (0.060961 - 0.103717)	71.941cM	0.048 (0.038 - 0.058)	-0.008 (0.005 - -0.021)
GER003.A0102	M		PMD (contamination hapcon)					0.068	0.0390706	61	549	0.050316 (0.020323 - 0.080308)	2269	0.0358 (0.001364 - 0.070235)	29.904cM	0.047 (0.039 - 0.055)	-0.005 (0.011 - -0.021)
GER003.A0201	M		no PMD					0.027656	0.0339765	90	810	0.036375 (0.011764 - 0.060987)	3120	0.004839 (-0.019034 - 0.028712)	25.289cM	0.071 (0.06 - 0.082)	0.045 (0.06 - 0.03)

## Sheet: E.het_ind
ID	nSNPs	nHet	nSNPs_pmd	nHet_pmd	pHet	pHet_pmd		Pop	Average_Het	Baseline
AAT001	914848	98322.4	61160	6726.01	0.107474	0.109974		DLV	0.108827	0.217654
AC16	746894	66867	288319	24669	0.0895268	0.0855615		DOG	0.0989264	0.197853
ACR001	1489	159	267	18	0.106783	0.0674157		GER	0.042674	0.085348
AMI002	69713	6826	14506	1297	0.0979157	0.0894113		GFW	0.102312	0.204624
BRM001	8219	1023	1287	126	0.124468	0.0979021		GOY	0.100225	0.20045
CIO001	1863	163	125	4	0.0874933	0.032		KVH	0.12642	0.25284
CRW001	269414	29116.1	86016	8655.02	0.108072	0.100621		MN	0.118318	0.236635
DLV005	441097	46193	1549	178.999	0.104723	0.115558		MUR	0.119943	0.239885
DLV006	319601	36092.9	677	74.0002	0.112931	0.109306		OKL	0.104132	0.208263
DOG001	70213	6773	5140	440	0.0964636	0.0856031		OST	0.114141	0.228282
DOG002	36937	3577	2670	201	0.0968406	0.0752809		UOO	0.11534	0.230679
DOG003	601	62	94	8	0.103161	0.0851064		VO	0.0921234	0.184247
DOG004	5228	494	708	51	0.0944912	0.0720339		VSL	0.119953	0.239907
DOG006	1129	120	320	22	0.106289	0.06875		WCX	0.0839818	0.167964
DOG007	152181	15060	11001	1049	0.0989611	0.095355		HohleFels	0.087945	0.17589
DOG009	228499	44412.9	5510	659.001	0.194368	0.119601		AMI	0.10104	0.20208
DOG010	160734	29312	2298	260.001	0.182363	0.113142		CRN	0.0967545	0.193509
DRI001	466501	50591.1	5877	645.001	0.108448	0.10975
FRL006	259357	24205	94963	8093	0.093327	0.0852227
FRM001	9281	1060	120	12	0.114212	0.1
GER002	7276	1384	378	8.99999	0.190214	0.0238095
GER003	23730	1960	6695	412	0.0825959	0.0615385
GFW001	212256	22460.9	1598	162	0.10582	0.101377
GFW002	441037	47739.2	2154	254.999	0.108243	0.118384
GFW003	300726	32736.1	1245	136	0.108857	0.109237
GFW004	355735	39347.1	3106	375	0.110608	0.120734
GFW005	467852	49616.2	88363	8899.04	0.106051	0.10071
GOY001	17568	3988	179	19	0.227004	0.106145
GOY007	32075	6823.99	203	11	0.212751	0.0541872
GOY009	38252	4490	7772	717	0.117379	0.0922542
GOY014	6650	1225	276	34	0.184211	0.123188
IGR001	317388	37747	4864	501.999	0.11893	0.103207
JAZ001	381740	44641.8	555	71	0.116943	0.127928
KRZ001	764	85	111	11	0.111257	0.0990991
KVH001	3074	406.001	186	17	0.132076	0.0913978
KVH002	206593	24949	5381	631.998	0.120764	0.11745
LMA001	6196	1036	830	81	0.167205	0.0975904
LPI002	62292	10654	202	30	0.171033	0.148515
LRO001	619	33	94	2	0.0533118	0.0212766
MAF001	33441	3143	303	33	0.0939864	0.108911
MAZ001	66269	14487	1567	66	0.218609	0.0421187
MAZ003	165097	32588	6658	724.001	0.197387	0.108742
MN2001	73986	8630.98	278	39.0001	0.116657	0.140288
MN2002	387531	44163.8	10131	1237	0.113962	0.1221
MN2003	318033	37033	6083	741.001	0.116444	0.121815
MNN001	228283	27583.9	3270	440.999	0.120832	0.134862
MNN002	506516	58939.2	8239	1030	0.116362	0.125015
MNN003	1749	218.001	17	2	0.124643	0.117647
MNN004	6462	812.002	16	3	0.125658	0.1875
MNN005	914948	103839	40138	4587.01	0.113492	0.114281
MNN006	421963	48392	8068	936.001	0.114683	0.116014
MNN007	20167	2428.99	110	10	0.120444	0.0909091
MPR001	838799	88826.3	17021	1790	0.105897	0.105164
MUR001	29504	4303.01	195	22.0001	0.145845	0.112821
MUR002	96353	12573	1195	146	0.130489	0.122176
MUR005	106989	14949	777	86.9999	0.139725	0.111969
MUR007	70500	8637.03	587	74.0002	0.122511	0.126065
MUR017	33240	4382.99	190	27	0.131859	0.142105
MUR021	50338	5955.99	423	42	0.11832	0.0992908
NZK001	461	9.00001	9	0	0.0195228	0
OKL001	381077	41106	59675	5677	0.107868	0.095132
OKL002	320892	32216	69144	6520	0.100395	0.094296
ORM001	101073	12192	1361	151	0.120626	0.110948
OST001	22598	2666	627	63.9998	0.117975	0.102073
OST003	431838	49051.2	23143	2691	0.113587	0.116277
PA12	480612	52025	180026	17356	0.108247	0.0964083
PIN004	702	83.0002	156	12	0.118234	0.0769231
PRD001	37570	3946.99	10147	880	0.105057	0.0867251
RIE002	25560	4494	79	13	0.175822	0.164557
RIP001	171664	17404	25844	2294	0.101384	0.0887633
STO001	684369	60258	28300	2406	0.088049	0.0850177
TTK001	43452	4026	13806	1120	0.092654	0.0811241
UOO004	1820	222	13	3	0.121978	0.230769
UOO012	338018	14394	11535	51	0.0425835	0.00442133
UOO015	19933	2292.99	191	27	0.115035	0.141361
UOO023	394907	47239.9	3716	439	0.119623	0.118138
UOO025	37690	4717.02	453	59.9999	0.125153	0.13245
UOO029	3085	423.999	33	0.999999	0.137439	0.030303
UOO033	593491	68494.2	3518	400	0.115409	0.113701
UOO035	10471	1278	70	6	0.122051	0.0857143
UOO037	531585	61074.9	43834	5224	0.114892	0.119177
UOO047	196920	23471.1	6046	735.998	0.119191	0.121733
UOO049	39621	4931.98	294	38.0001	0.124479	0.129252
UOO051	3371	359.001	38	2	0.106497	0.0526316
UOO052	164953	19832	3576	420.999	0.120228	0.117729
UOO053	77896	9529.02	782	95.9999	0.12233	0.122762
UOO056	48294	5749.98	439	38	0.119062	0.0865604
UOO059	32699	3907.01	253	28	0.119484	0.110672
VO1001	33124	2072	1018	20	0.0625528	0.0196464
VO1003	201038	26230	2206	196	0.130473	0.0888486
VO1004	103758	9874	2000	77	0.0951637	0.0385
VO1005	23852	1328	620	11	0.0556767	0.0177419
VO2001	293540	34271.1	5185	506	0.116751	0.0975892
VSL002	122962	13701.9	16281	1577	0.111432	0.0968614
VSL003	8852	1097	912	99.0001	0.123927	0.108553
VSL004	67373	8388.01	488	66	0.124501	0.135246
WCX002	33936	5481	4252	341	0.16151	0.0801976
WCX004	5930	819.001	752	66	0.138111	0.087766
WOL001	30941	3851.01	375	36	0.124463	0.096
HohleFels10	866	107			0.123557
HohleFels49	21654	1857			0.0857578
HohleFels79	1287	116			0.0901321
AMI001	528423	55043	171014	16676	0.104165	0.0975125
CRN001	392046	37701	131199	12244	0.0961647	0.0933239
CRN002	459976	44776	159462	14701	0.0973442	0.0921912
DOB001	599152	61025	164018	16285	0.101852	0.0992879
GFW007	212420	21562	61727	5683	0.101506	0.0920667
GFW008	8477	761	2566	193	0.0897723	0.0752143
GFW009	1917	168	544	42	0.0876369	0.0772059
OST002	482674	53510	103123	10882	0.110862	0.105524
DON005	40828	3236	835	15	0.0792593	0.0179641
DON006	4252	99	1505	16	0.0232832	0.0106312

## Sheet: F.PMR
Ind1	Ind2	nSNPs	nMismatch	PMR	Baseline	PMR/Baseline	relatedness coefficience (r)	Note	Pop	Average_Het	Baseline	N_pair
DLV005	DLV006	493915	105286	0.213166	0.217654	0.979381	0.0412387		DLV	0.108827	0.217654	1
DOG001	DOG010.pmd	21465	4263	0.198602	0.197853	1.00379	-0.00757738		DOG	0.0989264	0.197853	28
DOG001	DOG006.pmd	9018	1791	0.198603	0.197853	1.00379	-0.00758161		GER	0.042674	0.085348	1
DOG001	DOG003	14727	2971	0.201738	0.197853	1.01964	-0.039277		GFW	0.102312	0.204624	21
DOG001	DOG009.pmd	34199	6935	0.202784	0.197853	1.02492	-0.0498445		GOY	0.100225	0.20045	6
DOG001	DOG002	91599	18814	0.205395	0.197853	1.03812	-0.0762434		KVH	0.12642	0.25284	1
DOG001	DOG007	152493	31807	0.20858	0.197853	1.05422	-0.108437		MN	0.118318	0.236635	37
DOG001	DOG004	32661	6831	0.209149	0.197853	1.05709	-0.114183		MUR	0.119943	0.239885	15
DOG002	DOG006.pmd	7013	1391	0.198346	0.197853	1.00249	-0.00498508		OKL	0.104132	0.208263	1
DOG002	DOG003	11537	2331	0.202046	0.197853	1.02119	-0.0423832		OST	0.114141	0.228282	3
DOG002	DOG009.pmd	26377	5398	0.204648	0.197853	1.03434	-0.0686896		UOO	0.11534	0.230679	105
DOG002	DOG007	118025	24249	0.205456	0.197853	1.03843	-0.0768622		VO	0.0921234	0.184247	10
DOG002	DOG010.pmd	16744	3446	0.205805	0.197853	1.04019	-0.0803859		VSL	0.119953	0.239907	3
DOG002	DOG004	25112	5242	0.208745	0.197853	1.05505	-0.110103		WCX	0.0839818	0.167964	1
DOG003	DOG010.pmd	3222	601	0.18653	0.197853	0.942772	0.114455		HohleFels	0.087945	0.17589	3
DOG003	DOG009.pmd	4687	928	0.197994	0.197853	1.00072	-0.00143217		AMI	0.10104	0.20208	1
DOG003	DOG006.pmd	1169	239	0.204448	0.197853	1.03334	-0.0666705		CRN	0.0967545	0.193509	1
DOG004	DOG006.pmd	2630	522	0.198479	0.197853	1.00317	-0.00633111
DOG004	DOG003	4310	865	0.200696	0.197853	1.01437	-0.0287414
DOG004	DOG009.pmd	9725	2004	0.206067	0.197853	1.04152	-0.0830321
DOG004	DOG010.pmd	6297	1303	0.206924	0.197853	1.04585	-0.091696
DOG004	DOG007	43215	9026	0.208863	0.197853	1.05565	-0.111294
DOG006.pmd	DOG009.pmd	2758	528	0.191443	0.197853	0.967604	0.0647926
DOG006.pmd	DOG010.pmd	1812	360	0.198675	0.197853	1.00416	-0.00831652
DOG007	DOG006.pmd	11992	2364	0.197131	0.197853	0.996354	0.00729181
DOG007	DOG003	18985	3886	0.204688	0.197853	1.03455	-0.0690932
DOG007	DOG010.pmd	27121	5633	0.207699	0.197853	1.04976	-0.0995291
DOG007	DOG009.pmd	43990	9155	0.208115	0.197853	1.05187	-0.103741
DOG009.pmd	DOG010.pmd	6940	1348	0.194236	0.197853	0.981721	0.0365571
GER002	GER003	5819	1243	0.213611	0.085348	2.50282	-3.00564	baseline not correct due to low coverage
GFW001	GFW007	290698	45353	0.156014	0.204624	0.762444	0.475111	1st-degree
GFW001	GFW008	62320	12607	0.202295	0.204624	0.988618	0.0227639
GFW001	GFW002.003	461907	94362	0.204288	0.204624	0.998359	0.00328161
GFW001	GFW009	28554	5897	0.206521	0.204624	1.00927	-0.0185448
GFW001	GFW004	370000	79104	0.213795	0.204624	1.04482	-0.0896375
GFW001	GFW005	403623	88283	0.218726	0.204624	1.06892	-0.137841
GFW002.003	GFW007	452220	84212	0.186219	0.204624	0.910057	0.179887	2nd-degree
GFW002.003	GFW008	92435	18590	0.201114	0.204624	0.98285	0.0343003
GFW002.003	GFW009	42153	8900	0.211136	0.204624	1.03182	-0.0636486
GFW004	GFW008	75643	15785	0.208678	0.204624	1.01981	-0.0396238
GFW004	GFW007	359205	75380	0.209852	0.204624	1.02555	-0.0511054
GFW004	GFW009	34895	7374	0.21132	0.204624	1.03272	-0.0654475
GFW004	GFW002.003	577885	125900	0.217863	0.204624	1.0647	-0.129406
GFW004	GFW005	503802	110917	0.22016	0.204624	1.07593	-0.151852
GFW005	GFW009	38293	8137	0.212493	0.204624	1.03846	-0.076917
GFW005	GFW008	84323	17924	0.212564	0.204624	1.0388	-0.0776056
GFW005	GFW007	405122	87227	0.21531	0.204624	1.05223	-0.104453
GFW005	GFW002.003	651557	143363	0.220031	0.204624	1.0753	-0.150596
GFW007	GFW008	63764	12328	0.193338	0.204624	0.944847	0.110307
GFW007	GFW009	29211	5822	0.199308	0.204624	0.974025	0.0519504
GFW008	GFW009	6925	1317	0.190181	0.204624	0.929416	0.141168
GOY001.pmd	GOY007.pmd	518	102	0.196911	0.20045	0.982345	0.0353102
GOY001.pmd	GOY014.pmd	599	140	0.233723	0.20045	1.16599	-0.33198
GOY007.pmd	GOY014.pmd	783	157	0.200511	0.20045	1.0003	-0.00060553
GOY009	GOY014.pmd	8016	1827	0.227919	0.20045	1.13704	-0.274073
GOY009	GOY007.pmd	6910	1580	0.228654	0.20045	1.1407	-0.281406
GOY009	GOY001.pmd	5325	1234	0.231737	0.20045	1.15608	-0.312167
HohleFels49	HohleFels10.pmd	2824	436	0.154391	0.176	0.877221	0.245558
HohleFels49	HohleFels79	8370	1364	0.162963	0.176	0.925926	0.148148
HohleFels79	HohleFels10.pmd	718	58	0.0807799	0.176	0.458977	1.08205	same individual
KVH002	KVH001	48090	11422	0.237513	0.25284	0.939381	0.121237
MN2001	MNN006	242836	49746	0.204854	0.236635	0.865696	0.268607	2nd-degree
MN2001	MN2003	219252	50386	0.229809	0.236635	0.971151	0.057698
MN2001	MN2002	231673	53255	0.229871	0.236635	0.971416	0.0571673
MN2001	MNN005	304212	70273	0.231	0.236635	0.976186	0.0476279
MN2001	MNN007	65306	15118	0.231495	0.236635	0.978277	0.0434466
MN2001	MNN001.002	282014	66713	0.236559	0.236635	0.999678	0.00064349
MN2001	MNN004	37969	9063	0.238695	0.236635	1.0087	-0.0174058
MN2001	MNN003	19969	4854	0.243077	0.236635	1.02722	-0.054442
MN2002	MNN006	491349	112921	0.229818	0.236635	0.971192	0.0576161
MN2002	MNN007	129045	29801	0.230935	0.236635	0.975911	0.0481785
MN2002	MN2003	437997	101409	0.231529	0.236635	0.978421	0.0431578
MN2002	MNN005	628350	146153	0.232598	0.236635	0.982939	0.034122
MN2002	MNN001.002	576278	134955	0.234184	0.236635	0.98964	0.0207194
MN2002	MNN003	38932	9122	0.234306	0.236635	0.990156	0.0196872
MN2002	MNN004	72478	17214	0.237507	0.236635	1.00368	-0.00736356
MN2003	MNN007	121420	27716	0.228266	0.236635	0.96463	0.07074
MN2003	MNN006	460545	105449	0.228966	0.236635	0.967589	0.0648224
MN2003	MNN005	590613	136030	0.23032	0.236635	0.973312	0.0533757
MN2003	MNN001.002	541819	128041	0.236317	0.236635	0.998655	0.00269097
MN2003	MNN003	36763	8730	0.237467	0.236635	1.00351	-0.00702942
MN2003	MNN004	68666	16327	0.237774	0.236635	1.00481	-0.00962527
MNN001	MNN002	438809	52358	0.119318	0.236635	0.504229	0.991542	same individual
MNN003	MNN004	6310	1445	0.229002	0.236635	0.967741	0.0645189
MNN003	MNN007	11007	2553	0.231943	0.236635	0.980172	0.039656
MNN003	MNN006	41054	9753	0.237565	0.236635	1.00393	-0.00785888
MNN003	MNN001.002	47836	11388	0.238063	0.236635	1.00603	-0.0120698
MNN003	MNN005	51858	12403	0.239172	0.236635	1.01072	-0.0214426
MNN004	MNN006	75885	17799	0.234552	0.236635	0.991197	0.0176054
MNN004	MNN005	94472	22396	0.237065	0.236635	1.00182	-0.00363121
MNN004	MNN001.002	87895	20987	0.238774	0.236635	1.00904	-0.0180719
MNN004	MNN007	20630	4965	0.240669	0.236635	1.01705	-0.0340914
MNN005	MNN006	675627	154155	0.228166	0.236635	0.964209	0.0715825
MNN005	MNN007	173410	40289	0.232334	0.236635	0.981822	0.0363558
MNN005	MNN001.002	837825	198781	0.237258	0.236635	1.00263	-0.00526602
MNN006	MNN007	135466	31150	0.229947	0.236635	0.971736	0.0565285
MNN006	MNN001.002	615116	144702	0.235243	0.236635	0.994118	0.0117639
MNN007	MNN001.002	159122	37602	0.236309	0.236635	0.998622	0.00275586
MUR002	MUR001.pmd	6596	1490	0.225894	0.24	0.941227	0.117546
MUR002	MUR021	104761	24435	0.233245	0.24	0.971855	0.05629
MUR002	MUR017	86267	20294	0.235246	0.24	0.980193	0.0396134
MUR002	MUR005	147453	35271	0.239202	0.24	0.996674	0.00665297
MUR002	MUR007	121846	29309	0.240541	0.24	1.00226	-0.00451116
MUR005	MUR017	97017	21886	0.225589	0.24	0.939956	0.120089
MUR005	MUR021	115853	26296	0.226977	0.24	0.945739	0.108523
MUR005	MUR007	139291	32589	0.233963	0.24	0.974848	0.0503048
MUR005	MUR001.pmd	6817	1676	0.245856	0.24	1.0244	-0.0487996
MUR007	MUR001.pmd	5764	1055	0.183033	0.24	0.762636	0.474728	1st-degree
MUR007	MUR021	95088	21230	0.223267	0.24	0.930279	0.139443
MUR007	MUR017	80446	18505	0.23003	0.24	0.958459	0.0830826
MUR017	MUR021	66476	13954	0.20991	0.24	0.874626	0.250747	2nd-degree
MUR017	MUR001.pmd	4098	978	0.238653	0.24	0.994388	0.011225
MUR021	MUR001.pmd	5046	1143	0.226516	0.24	0.943817	0.112366
OKL001	OKL002	453869	95548	0.210519	0.208263	1.01083	-0.0216628
UOO004	UOO015	10577	2491	0.235511	0.230679	1.02095	-0.0418907
UOO004	UOO023	42565	10029	0.235616	0.230679	1.0214	-0.0428019
UOO004	UOO035.056	21296	5071	0.23812	0.230679	1.03225	-0.0645093
UOO004	UOO029	4209	1035	0.245902	0.230679	1.06599	-0.131978
UOO004	UOO025	14573	3612	0.247856	0.230679	1.07446	-0.148919
UOO012	UOO052	244379	55136	0.225617	0.230679	0.978054	0.0438929
UOO012	UOO037	389677	89023	0.228453	0.230679	0.99035	0.0192999
UOO012	UOO033	418433	95996	0.229418	0.230679	0.994531	0.0109373
UOO012	UOO053	177009	40638	0.229582	0.230679	0.995241	0.00951807
UOO012	UOO035.056	184626	42520	0.230303	0.230679	0.99837	0.00325936
UOO012	UOO023	370545	85841	0.231661	0.230679	1.00426	-0.00851497
UOO012	UOO047	250777	58153	0.231891	0.230679	1.00525	-0.0105074
UOO012	UOO015	90249	20932	0.231936	0.230679	1.00545	-0.0108959
UOO012	UOO025	125133	29129	0.232784	0.230679	1.00913	-0.0182501
UOO012	UOO029	35258	8255	0.234131	0.230679	1.01496	-0.0299282
UOO012	UOO051	35729	8380	0.234543	0.230679	1.01675	-0.0335011
UOO012	UOO049	130572	30650	0.234736	0.230679	1.01759	-0.0351747
UOO012	UOO004	29590	7012	0.236972	0.230679	1.02728	-0.0545571
UOO012	UOO059	119659	28502	0.238194	0.230679	1.03257	-0.0651482
UOO015	UOO029	13263	3035	0.228832	0.230679	0.991992	0.0160159
UOO015	UOO023	129235	29663	0.229528	0.230679	0.995007	0.00998574
UOO015	UOO025	46439	10661	0.22957	0.230679	0.995191	0.00961841
UOO015	UOO035.056	65991	15237	0.230895	0.230679	1.00094	-0.00187069
UOO023	UOO025	181102	42111	0.232526	0.230679	1.00801	-0.0160141
UOO023	UOO035.056	267720	63148	0.235873	0.230679	1.02252	-0.0450317
UOO023	UOO029	51541	12191	0.23653	0.230679	1.02536	-0.0507265
UOO025	UOO029	18060	4179	0.231395	0.230679	1.0031	-0.00620768
UOO025	UOO035.056	92546	21628	0.2337	0.230679	1.01309	-0.0261891
UOO029	UOO035.056	26010	6267	0.240946	0.230679	1.04451	-0.0890104
UOO033	UOO025	200340	44895	0.224094	0.230679	0.971453	0.057095
UOO033	UOO051	57817	13115	0.226836	0.230679	0.983341	0.0333186
UOO033	UOO015	142859	32599	0.22819	0.230679	0.989209	0.0215825
UOO033	UOO029	57220	13061	0.228259	0.230679	0.989509	0.0209816
UOO033	UOO037	631046	145335	0.230308	0.230679	0.998391	0.00321889
UOO033	UOO023	609918	141267	0.231616	0.230679	1.00406	-0.00812404
UOO033	UOO053	282652	65526	0.231826	0.230679	1.00497	-0.00993891
UOO033	UOO047	399932	93137	0.232882	0.230679	1.00955	-0.0190978
UOO033	UOO035.056	298390	69814	0.233969	0.230679	1.01426	-0.0285211
UOO033	UOO052	388313	91013	0.234381	0.230679	1.01604	-0.0320892
UOO033	UOO059	190925	44941	0.235386	0.230679	1.0204	-0.0408035
UOO033	UOO049	206746	48859	0.236324	0.230679	1.02447	-0.0489375
UOO033	UOO004	47675	11392	0.238951	0.230679	1.03586	-0.0717175
UOO037	UOO053	266754	60864	0.228165	0.230679	0.989101	0.0217972
UOO037	UOO023	561974	128262	0.228235	0.230679	0.989403	0.0211948
UOO037	UOO051	54259	12390	0.228349	0.230679	0.989899	0.0202024
UOO037	UOO015	135803	31248	0.230098	0.230679	0.99748	0.00504031
UOO037	UOO059	179238	41345	0.230671	0.230679	0.999964	7.2879e-05
UOO037	UOO047	381770	88176	0.230966	0.230679	1.00124	-0.00248771
UOO037	UOO052	369222	85395	0.231284	0.230679	1.00262	-0.00523897
UOO037	UOO025	189478	43925	0.231821	0.230679	1.00495	-0.00989903
UOO037	UOO029	53738	12496	0.232536	0.230679	1.00805	-0.016094
UOO037	UOO035.056	279952	65162	0.232761	0.230679	1.00903	-0.0180508
UOO037	UOO004	44153	10285	0.23294	0.230679	1.0098	-0.0195999
UOO037	UOO049	195419	45892	0.234839	0.230679	1.01803	-0.0360642
UOO047	UOO051	37229	8539	0.229364	0.230679	0.994299	0.0114024
UOO047	UOO015	93784	21658	0.230935	0.230679	1.00111	-0.00221569
UOO047	UOO025	127972	30061	0.234903	0.230679	1.01831	-0.0366187
UOO047	UOO029	36795	8654	0.235195	0.230679	1.01958	-0.0391508
UOO047	UOO059	117525	27669	0.235431	0.230679	1.0206	-0.0411949
UOO047	UOO023	362508	85636	0.236232	0.230679	1.02407	-0.0481419
UOO047	UOO052	249057	58894	0.236468	0.230679	1.02509	-0.0501874
UOO047	UOO035.056	184387	43680	0.236893	0.230679	1.02694	-0.053873
UOO047	UOO053	175263	41616	0.237449	0.230679	1.02935	-0.0586919
UOO047	UOO049	127891	30720	0.240205	0.230679	1.04129	-0.0825838
UOO047	UOO004	29148	7159	0.245609	0.230679	1.06472	-0.129437
UOO049	UOO015	46319	10726	0.231568	0.230679	1.00385	-0.00770491
UOO049	UOO035.056	95328	22621	0.237296	0.230679	1.02869	-0.0573708
UOO049	UOO004	15001	3562	0.237451	0.230679	1.02935	-0.058709
UOO049	UOO023	185344	44020	0.237504	0.230679	1.02959	-0.0591727
UOO049	UOO053	91501	21739	0.237582	0.230679	1.02992	-0.0598471
UOO049	UOO051	18410	4375	0.237643	0.230679	1.03019	-0.0603715
UOO049	UOO052	125107	29854	0.238628	0.230679	1.03446	-0.0689128
UOO049	UOO029	18155	4356	0.239934	0.230679	1.04012	-0.0802373
UOO049	UOO025	64095	15404	0.240331	0.230679	1.04184	-0.0836781
UOO049	UOO059	61326	14937	0.243567	0.230679	1.05587	-0.111738
UOO051	UOO029	5260	1211	0.230228	0.230679	0.998044	0.0039121
UOO051	UOO015	13412	3088	0.230242	0.230679	0.998102	0.00379559
UOO051	UOO059	16768	3871	0.230856	0.230679	1.00077	-0.00153491
UOO051	UOO052	35259	8153	0.231232	0.230679	1.00239	-0.0047892
UOO051	UOO025	18497	4303	0.232632	0.230679	1.00847	-0.0169323
UOO051	UOO023	51812	12115	0.233826	0.230679	1.01364	-0.0272827
UOO051	UOO053	24894	5888	0.236523	0.230679	1.02533	-0.0506634
UOO051	UOO035.056	26074	6224	0.238705	0.230679	1.03479	-0.0695846
UOO051	UOO004	4221	1054	0.249704	0.230679	1.08247	-0.164943
UOO052	UOO029	34943	7973	0.228172	0.230679	0.989129	0.0217424
UOO052	UOO023	351382	81422	0.231719	0.230679	1.00451	-0.00901657
UOO052	UOO015	89461	20734	0.231766	0.230679	1.00471	-0.00941948
UOO052	UOO025	123376	28677	0.232436	0.230679	1.00761	-0.0152285
UOO052	UOO035.056	178739	41874	0.234275	0.230679	1.01559	-0.0311705
UOO052	UOO053	170760	40337	0.23622	0.230679	1.02402	-0.0480413
UOO052	UOO059	114260	27124	0.237388	0.230679	1.02908	-0.0581678
UOO052	UOO004	28318	6754	0.238506	0.230679	1.03393	-0.0678534
UOO053	UOO023	253733	58682	0.231275	0.230679	1.00258	-0.00516085
UOO053	UOO015	62927	14602	0.232047	0.230679	1.00593	-0.0118545
UOO053	UOO025	87824	20555	0.234048	0.230679	1.0146	-0.0292032
UOO053	UOO029	24660	5835	0.236618	0.230679	1.02574	-0.0514883
UOO053	UOO035.056	130693	31027	0.237404	0.230679	1.02915	-0.0583002
UOO053	UOO059	83385	20039	0.240319	0.230679	1.04179	-0.0835761
UOO053	UOO004	20602	4991	0.242258	0.230679	1.05019	-0.100388
UOO059	UOO015	42413	9990	0.235541	0.230679	1.02108	-0.0421506
UOO059	UOO023	170801	40234	0.235561	0.230679	1.02116	-0.0423213
UOO059	UOO035.056	87116	20607	0.236547	0.230679	1.02543	-0.0508699
UOO059	UOO025	58674	13959	0.237908	0.230679	1.03134	-0.0626706
UOO059	UOO004	13687	3294	0.240666	0.230679	1.04329	-0.0865874
UOO059	UOO029	16694	4053	0.242782	0.230679	1.05246	-0.104929
Vestonice13_d	DLV005	92945	17969	0.193329	0.217654	0.888241	0.223517
Vestonice13_d	DLV006	82696	17499	0.211606	0.217654	0.972214	0.0555722
Vestonice13_d	Vestonice43_d	22697	5149	0.226858	0.217654	1.04229	-0.0845751
Vestonice16	DLV006	493727	102017	0.206626	0.217654	0.949333	0.101333
Vestonice16	DLV005	557364	115816	0.207792	0.217654	0.954691	0.0906183
Vestonice16	Vestonice13_d	98003	20430	0.208463	0.217654	0.957772	0.0844562
Vestonice16	Vestonice43_d	111401	26040	0.23375	0.217654	1.07395	-0.147905
Vestonice43_d	DLV006	93472	21627	0.231374	0.217654	1.06304	-0.126071
Vestonice43_d	DLV005	105452	24475	0.232096	0.217654	1.06635	-0.132706
VO1001.A0101	VO1003.A0101	92827	19995	0.215401	0.239907	0.897852	0.204295
VO1001.A0101	VO1005.A0101	25139	5583	0.222085	0.239907	0.925715	0.148569
VO1001.A0101	VO2001.A0101	108250	25743	0.237811	0.239907	0.991264	0.017473
VO1001.A0101	VO1004.A0101	65101	15624	0.239996	0.239907	1.00037	-0.000748211
VO1004.A0101	VO1005.A0101	52912	12515	0.236525	0.239907	0.985904	0.0281924
VO1004.A0101	VO2001.A0101	229760	54653	0.23787	0.239907	0.991511	0.0169784
VO1004.A0101	VO1003.A0101	196060	46888	0.239151	0.239907	0.996852	0.00629647
VO1005.A0101	VO2001.A0101	88521	21035	0.237627	0.239907	0.990499	0.0190018
VO1005.A0101	VO1003.A0101	75847	18304	0.241328	0.239907	1.00592	-0.0118494
VO2001.A0101	VO1003.A0101	340648	82094	0.240994	0.239907	1.00453	-0.00906247
VSL002	VSL003	81117	18382	0.226611	0.239907	0.94458	0.11084
VSL004	VSL003	54313	12524	0.230589	0.239907	0.961163	0.0776736
VSL004	VSL002	165206	38112	0.230694	0.239907	0.961599	0.0768029
WCX002.pmd	WCX004.pmd	5330	878	0.164728	0.167964	0.980737	0.0385269
AMI002.A0102	AMI001.B0101	244031	50776	0.208072	0.20208	1.02965	-0.0592985
CRN001.A0101	CRN002.A0101	521739	105982	0.203132	0.193509	1.04973	-0.0994608
OST001.A0101	OST003.A0101	126585	28190	0.222696	0.228282	0.975529	0.0489414
OST001.A0101	OST002.C0201	127366	28805	0.226159	0.228282	0.990699	0.0186013
OST003.A0101	OST002.C0201	538019	117236	0.217903	0.228282	0.954533	0.0909343

## Sheet: G.entire_HG_dataset
Individual ID	Population ID	Sex	Publication	Average age (BP)	Site	Country	Latitude	Longitude	SNPs hit on autosomal targets	Note
AA7-738	BachoKiro_IUP	M	HajdinjakNature2021	43110	Bacho Kiro Cave	Bulgaria	42.9467	25.430278	23334	new genotype
AAT001	AAT	F	this study	10841.5	Abri des Autours	Belgium	50.2	4.89	1059472	new individual
AC16	AC16	F	this study	12774.5	Arene Candide	Italy	44.1618	8.32639	871260	new individual
ACR001	ACR	M	this study	9142.5	Achères	France	48.9648	2.0681	18760	new individual
AfontovaGora2.SG	Russia_AfontovaGora2.SG	M	RaghavanNature2013	16710	Afontova Gora	Russia	56.016	92.866	86317
AfontovaGora3_d	Russia_AfontovaGora3	F	FuNature2016	17930	Afontova Gora	Russia	56.016	92.866	265687
AMI001	AMI001	F	this study	6748	Ḥou Amieva (Llanes)	Spain	43.39	-4.9	843959	new individual
AMI002	AMI	F	this study	7130	Ḥou Amieva (Llanes)	Spain	43.387	-4.898	301138	new individual
BAL003.A0101	Spain_BalmaGuilanya	M	VillalbaMoucoCurrentBiology2019	11922	Balma Guilanya	Spain	42.2442	1.59973	19549
BAL051_merged	Spain_BalmaGuilanya	M	VillalbaMoucoCurrentBiology2019	13009	Balma Guilanya	Spain	42.2442	1.59973	335886
BB7-240	BachoKiro_IUP	M	HajdinjakNature2021	44690	Bacho Kiro Cave	Bulgaria	42.9467	25.430278	700249	new genotype
BDB001	Germany_BadDurrenberg	F	RivollatSciAdv2020	8566	Bad Dürrenberg	Germany	51.3	12.07	834880	new genotype
BER001	BER	M	SaagSciAdv2021	6303	Berendeyevo	Russia	56.5714	39.0117	90163
BerryAuBac	BerryAuBac	M	MathiesonNature2018	7245	Berry Au Bac	France	49.24	3.54	56613	new genotype
Bichon.SG	Switzerland_Bichon.SG	M	JonesNatureCommunications2015	13665	Grotte du Bichon	Switzerland	47.1	6.87	1176132
BK-1653	BK-1653	F	HajdinjakNature2021	34950	Bacho Kiro Cave	Bulgaria	42.9467	25.430278	941459	new genotype
Bockstein	Bockstein	F	this study,FuNature2016	8391	Bockstein	Germany	48.33	10.09	50457	new data
BOT005	Germany_Bottendorf	F	RivollatSciAdv2020	7554	Bottendorf	Germany	51.31	11.4	87091	new genotype
Brillenhohle	Brillenhohle	M	this study,FuNature2016	14796	Brillenhöhle	Germany	48.24	9.46	7746	new data
BRM001	BRM	M	this study	5778.5	Weyhe-Dreye	Germany	55.3192	8.86582	105803	new individual
Burkhardtshohle	Burkhardtshohle	M	this study,FuNature2016	14619	Burkhardtshöhle	Germany	48.32	9.35	10166	new data
Canes.SG	Spain_Canes.SG	F	GonzalesFortesCurrentBiology2017	7115	Canes	Spain	43.3173	-4.8479	804993
CC7-2289	BachoKiro_IUP	F	HajdinjakNature2021	43690	Bacho Kiro Cave	Bulgaria	42.9467	25.430278	4185	new genotype
CC7-335	BachoKiro_IUP	M	HajdinjakNature2021	45120	Bacho Kiro Cave	Bulgaria	42.9467	25.430278	635624	new genotype
Chan.SG	Spain_Chan.SG	F	GonzalesFortesCurrentBiology2017	9131	Chan do Lindeiro	Spain	42.7251	-7.03666	1036284
Chaudardes1	Chaudardes1	M	this study,FuNature2016	8193	Cuiry-lès-Chaudardes (Les Fontinettes)	France	49.24	3.46	22900	new data
Cioclovina1	CIO	M	this study,FuNature2016	32653.5	Cioclovina	Romania	45.35	23.84	12840	new data
CMS001_merged	Portugal_MoitadoSebastiao	F	VillalbaMoucoCurrentBiology2019	8064	Moita do Sebastiao	Portugal	38.91	-8.93	174554
CRN001	CRN	M	this study	7884	Casa Corona	Spain	38.6751	-0.927411	737132	new individual
CRN002	CRN	M	this study	7939.5	Casa Corona	Spain	38.6751	-0.927411	791255	new individual
CRW001	CRW	F	this study	6705.5	Criewen	Germany	53.0123	14.2188	593686	new individual
DLV005	Czech_Vestonice	M	this study,FuNature2016	31006.5	Dolní Věstonice II	Czechia	48.8833	16.6501	771744	new data
DLV006	Czech_Vestonice	M	this study,FuNature2016	30977.5	Dolní Věstonice II	Czechia	48.8833	16.6501	690387	new data
DOB001	DOB	M	this study	9437.5	Urdhöhle (Döbritz)	Germany	50.6884	11.6406	908518	new individual
DOG001	DOG	M	this study	9608	Doggerland, Eurogeul	Netherlands	51.9842	4.07028	313268	new individual
DOG002	DOG	M	this study	10279.5	Doggerland, West of Brown Bank	Netherlands	52.36	3.27	229727	new individual
DOG003	DOG	M	this study	10789.5	Doggerland, Noordhinder trenches	Netherlands	52.3	2.4	36222	new individual
DOG004	DOG	M	this study	10065.5	Doggerland, Brown Bank	Netherlands	52.36	3.27	88054	new individual
DOG006	DOG	M	this study	8544	Doggerland, Sand Motor	Netherlands	52.1	4.06	25618	new individual
DOG007	DOG	M	this study	9338.5	Doggerland	Netherlands	53	2.54	457869	new individual
DOG009	DOG	M	this study	8816	Doggerland, Maasvlakte 2	Netherlands	52.01	3.53	88835	new individual
DOG010	DOG	F	this study	8763	Doggerland, Maasvlakte 2	Netherlands	52.01	3.53	53531	new individual
DON005	DON005	M	this study	8376	Donkalnis	Lithuania	55.808	22.422	10495	new individual
DON006	Lithuania_Narva	M	this study	6619	Donkalnis	Lithuania	55.808	22.422	17109	new individual
Donkalnis1	Lithuania_Narva	F	MittnikNatureCommunications2018	6150	Donkalnis	Lithuania	55.78	22.44	47257
Donkalnis4	Lithuania_Donkalnis	M	MittnikNatureCommunications2018	7820	Donkalnis	Lithuania	55.78	22.44	22321
Donkalnis6	Lithuania_Narva	F	MittnikNatureCommunications2018	6575	Donkalnis	Lithuania	55.78	22.44	945839
Donkalnis7	Lithuania_Narva	M	MittnikNatureCommunications2018	7150	Donkalnis	Lithuania	55.78	22.44	467765
DRI001	DRI	M	this study	7179.5	Drigge	Germany	54.2905	13.1605	813323	new individual
ElMiron_d	Spain_ElMiron	F	FuNature2016	18720	El Miron	Spain	43.26	-3.45	627275
Falkenstein	Falkenstein	M	MathiesonNature2018	9200	Swabian Jura, Baden-Wurttemberg, Falkenstein-Höhle	Germany	48.06	9.04	181262	new genotype
FRL006	FRL	M	this study	28737.5	Fournol	France	44.53	1	610492	new individual
FRM001	FRM	F	this study	10124.5	Farman	France	48.834	2.2712	107018	new individual
GER002	GER	M	this study	26147	Reclau Viver (Girona)	Spain	42.1686	2.7445	28762	new individual
GER003	GER	M	this study	27199	Mollet III (Girona)	Spain	42.1686	2.7445	183027	new individual
GFW001	GFW_1	M	this study	7800	Gross Fredenwalde	Germany	53.1289	13.7954	542964	new individual
GFW002.003	GFW_1	M	this study	7877	Gross Fredenwalde	Germany	53.1289	13.7954	931997	new individual
GFW004	GFW_1	F	this study	8325	Gross Fredenwalde	Germany	53.1289	13.7954	685384	new individual
GFW005	GFW_2	M	this study	7053	Gross Fredenwalde	Germany	53.1289	13.7954	816674	new individual
GFW007	GFW_1.1d.rel	F	this study	8046.5	Gross Fredenwalde	Germany	53.13	13.8	543575	new individual
GFW008	GFW_1	M	this study	7952	Gross Fredenwalde	Germany	53.13	13.8	107475	new individual
GFW009	GFW_1	M	this study	8082	Gross Fredenwalde	Germany	53.13	13.8	48265	new individual
GOY001	GOY	M	this study	27462	Goyet	Belgium	50.4467	5.00889	16799	new individual
GOY007	GOY	M	this study	27819	Goyet	Belgium	50.4467	5.00889	21964	new individual
GOY009	GOY	F	this study	26152	Goyet	Belgium	50.4467	5.00889	103294	new individual
GOY014	GOY	F	this study	27980	Goyet	Belgium	50.4467	5.00889	26638	new individual
GoyetQ116-1	GoyetQ116_1	M	FuNature2016	34795	Troisieme caverne of Goyet cave	Belgium	50.446	5.008	548310	new genotype
GoyetQ2	GoyetQ2	M	VillalbaMoucoCurrentBiology2019	15006	Troisieme caverne of Goyet cave	Belgium	50.446	5.008	233037
GoyetQ376-19	GOY	F	this study,FuNature2016	27509	Goyet	Belgium	50.4467	5.00889	72242	new data
GoyetQ376-3	GoyetQ376-3	M	this study	34844.5	Goyet	Belgium	50.4467	5.00889	23348	new individual
GoyetQ53-1	GOY	F	this study,FuNature2016	28081.5	Goyet	Belgium	50.4467	5.00889	6935	new data
HohleFels10_79	HohleFels	M	this study,FuNature2016	14678.5	Hohle Fels	Germany	48.22	9.45	81958	new data
HohleFels49	HohleFels	M	this study,FuNature2016	15130.5	Hohle Fels	Germany	48.22	9.45	24288	new data
Hum1.SG	Norway_Hummervikholmen.SG	F	GuntherPLoSBiology2018	9364	Hummervikholmen	Norway	58.0671	7.74406	405551
Hum2.SG	Norway_Hummervikholmen.SG	M	GuntherPLoSBiology2018	9364	Hummervikholmen	Norway	58.0671	7.74406	1115169
I0011	Sweden_Motala	F	MathiesonNature2015	7569	Motala, Kanaljorden	Sweden	58.535	15.046	621320
I0012	Sweden_Motala	M	MathiesonNature2015	7595	Motala, Kanaljorden	Sweden	58.535	15.046	787312
I0013	Sweden_Motala	M	MathiesonNature2015	7751	Motala, Kanaljorden	Sweden	58.535	15.046	318346
I0014	Sweden_Motala	F	MathiesonNature2015	7703	Motala, Kanaljorden	Sweden	58.535	15.046	739313
I0015	Sweden_Motala	M	MathiesonNature2015	7747	Motala, Kanaljorden	Sweden	58.535	15.046	600144
I0017	Sweden_Motala	M	MathiesonNature2015	7626	Motala, Kanaljorden	Sweden	58.535	15.046	920441
I0061	Russia_Karelia	M	MathiesonNature2015	8280	Karelia, Yuzhnyy Oleni Ostrov	Russia	61.65	35.65	1025148
I0124	Russia_Samara	M	MathiesonNature2015	7549	Samara Oblast, Volga River Valley, Sok River, Lebyazhinka	Russia	53.6806	50.6753	477876
I0211	Russia_Karelia	M	MathiesonNature2015	8280	Karelia, Yuzhnyy Oleni Ostrov	Russia	61.65	35.65	146885
I0585	Spain_LaBrana	M	MathiesonNature2015	7815	Leon, La Brana-Arintero	Spain	42.911	-5.3778	976082
I0861	Israel_RaqefetCave_Natufian	M	LazaridisNature2016	12750	Raqefet Cave	Israel	32.65	35.067	115964
I1069	Israel_RaqefetCave_Natufian	M	LazaridisNature2016	12750	Raqefet Cave	Israel	32.65	35.067	27137
I1072	Israel_RaqefetCave_Natufian	M	LazaridisNature2016	12750	Raqefet Cave	Israel	32.65	35.067	447140
I10899_published	Spain_CarihuelaCave	M	OlaldeScience2019	24450	Granada, Carihuela Cave	Spain	37.4488	-3.4297	468694
I1293_published	Iran_HotuIIIb_published	M	LazaridisNature2016	10800	Alborz Mountains, near Behshahr, Hotu Cave	Iran	35.591	53.501	16137
I1507	Hungary_Koros	M	MathiesonNature2015	7660	Tiszaszolos-Domaháza	Hungary	47.5592	20.7212	800965
I1565	Germany_Blatterhohle	M	LipsonNature2017	5735	Blatterhole Cave	Germany	51.3583	7.55111	864619
I1577	Austria_KremsWA3	M	FuNature2016	30950	Krems-Wachtberg	Austria	48.41	15.59	222502
I1685_published	Israel_RaqefetCave_Natufian	M	LazaridisNature2016	12750	Raqefet Cave	Israel	32.65	35.067	40968
I1687_published	Israel_RaqefetCave_Natufian	F	LazaridisNature2016	13265	Raqefet Cave	Israel	32.65	35.067	26439
I1690_published	Israel_RaqefetCave_Natufian	M	LazaridisNature2016	12750	Raqefet Cave	Israel	32.65	35.067	29883
I1732	Ukraine_N	F	MathiesonNature2018	7239	Vovnigi	Ukraine	48.1333	35.0833	733086
I1733	Ukraine_Vasilevka	F	MathiesonNature2018	10200	Vasil'evka	Ukraine	47.4342	35.2764	254785
I1734	Ukraine_N	M	MathiesonNature2018	9202	Vasil'evka	Ukraine	47.4342	35.2764	764467
I1736	Ukraine_N	F	MathiesonNature2018	8109	Vasil'evka	Ukraine	47.4342	35.2764	650136
I1737_published	Ukraine_Vasilevka	F	MathiesonNature2018	10371	Vasil'evka	Ukraine	47.4342	35.2764	77982
I1738	Ukraine_N	M	MathiesonNature2018	7350	Vovnigi	Ukraine	48.1333	35.0833	725220
I1763	Ukraine_Vasilevka	M	MathiesonNature2018	10074	Vasil'evka	Ukraine	47.4342	35.2764	831221
I1819	Ukraine_Vasilevka	M	MathiesonNature2018	10643	Vasil'evka	Ukraine	47.4342	35.2764	813114
I1875	Croatia_VelaSpila	F	MathiesonNature2018	9118	Vela Spila	Croatia	42.9672	16.7072	366700
I1958	Russia_Tyumen	F	NarasimhanPattersonScience2019	6591	Siberia, western, Tyumen Oblast	Russia	56.0362	69.3389	31796
I1960	Russia_Tyumen	F	NarasimhanPattersonScience2019	8166	Siberia, western, Tyumen Oblast	Russia	56.0362	69.3389	805830
I2158_v2	Italy_OrienteC	F	Catalano2020	14000	Grotta Oriente	Italy	37.9333	12.3333	288223	new genotype
I2312_all_published_d	Iran_BeltCave_all_published	M	NarasimhanPattersonScience2019	11950	Alborz Mountains, near Behshahr, Belt Cave	Iran	35.59	53.5	30722
I2534	Romania_MaguraBuduiasca	F	MathiesonNature2018	7670	Magura Buduiasca, Teleor 3	Romania	44.0272	25.3925	418429
I3025.SG	England_KentsCavern.SG	F	BraceNatureEcologyEvolution2019	9262	England, Devon, Torquay, Kent's Cavern	Great Britain	50.4682	-3.50307	84473
I3065.SG	Scotland_CnocCoig.SG	F	BraceNatureEcologyEvolution2019	5980	Scotland, Argyll and Bute, Oronsay, Cnoc Coig	Great Britain	56.0116	-6.24002	26094
I3209	Spain_CingleMasNou	M	OlaldeScience2019	7830	Castellón, Ares del Maestre, Cingle Mas Nou,	Spain	40.4182	-0.11675	23772
I3712_published	Ukraine_N	M	MathiesonNature2018	7392	Volniensky, Vilnianka	Ukraine	47.9543	35.3893	56730
I3713_published	Ukraine_N	M	MathiesonNature2018	7001	Volniensky, Vilnianka	Ukraine	47.9543	35.3893	53024
I3714	Ukraine_N	M	MathiesonNature2018	7100	Volniensky, Vilnianka	Ukraine	47.9543	35.3893	118718
I3715	Ukraine_N	M	MathiesonNature2018	7529	Volniensky, Vilnianka	Ukraine	47.9543	35.3893	466974
I3716_published	Ukraine_N	M	MathiesonNature2018	7349	Volniensky, Vilnianka	Ukraine	47.9543	35.3893	95143
I3717	Ukraine_N	M	MathiesonNature2018	7289	Dereivka I	Ukraine	48.9142	33.7649	496612
I3718	Ukraine_N	M	MathiesonNature2018	7230	Dereivka I	Ukraine	48.9142	33.7649	496968
I4081_published	Romania_IronGates	M	MathiesonNature2018	9335	Ostrovul Corbului	Romania	44.517	22.722	311701
I4111	Ukraine_N	F	MathiesonNature2018	6585	Dereivka I	Ukraine	48.9142	33.7649	728256
I4112_published	Ukraine_N	M	MathiesonNature2018	7100	Dereivka I	Ukraine	48.9142	33.7649	54682
I4114	Ukraine_N	M	MathiesonNature2018	7351	Dereivka I	Ukraine	48.9142	33.7649	592049
I4432	Latvia_Zvejnieki	M	MathiesonNature2018	7948	Zvejnieki	Latvia	56.2833	25.1333	746654
I4434	Latvia_Zvejnieki	M	MathiesonNature2018	7446	Zvejnieki	Latvia	56.2833	25.1333	745524
I4435	Latvia_Zvejnieki_MN	F	MathiesonNature2018	6003	Zvejnieki	Latvia	56.2833	25.1333	729122
I4436	Latvia_Zvejnieki_MN	M	MathiesonNature2018	6105	Zvejnieki	Latvia	56.2833	25.1333	751632
I4437	Latvia_Zvejnieki_MN	F	MathiesonNature2018	6148	Zvejnieki	Latvia	56.2833	25.1333	732248
I4438	Latvia_Zvejnieki	M	MathiesonNature2018	7291	Zvejnieki	Latvia	56.2833	25.1333	757881
I4439	Latvia_Zvejnieki	M	MathiesonNature2018	7648	Zvejnieki	Latvia	56.2833	25.1333	758805
I4440	Latvia_Zvejnieki	M	MathiesonNature2018	7080	Zvejnieki	Latvia	56.2833	25.1333	735842
I4441	Latvia_Zvejnieki	M	MathiesonNature2018	6725	Zvejnieki	Latvia	56.2833	25.1333	747334
I4550	Latvia_Zvejnieki	M	MathiesonNature2018	8489	Zvejnieki	Latvia	56.2833	25.1333	777349
I4551	Latvia_Zvejnieki	M	MathiesonNature2018	7671	Zvejnieki	Latvia	56.2833	25.1333	708525
I4552	Latvia_Zvejnieki	F	MathiesonNature2018	7377	Zvejnieki	Latvia	56.2833	25.1333	744989
I4553	Latvia_Zvejnieki	M	MathiesonNature2018	7379	Zvejnieki	Latvia	56.2833	25.1333	513811
I4554	Latvia_Zvejnieki_MN	F	MathiesonNature2018	5949	Zvejnieki	Latvia	56.2833	25.1333	722665
I4582	Romania_IronGates	F	MathiesonNature2018	8697	Ostrovul Corbului	Romania	44.517	22.722	930179
I4595	Latvia_Zvejnieki	F	MathiesonNature2018	7637	Zvejnieki	Latvia	56.2833	25.1333	784978
I4596	Latvia_Zvejnieki	M	MathiesonNature2018	7976	Zvejnieki	Latvia	56.2833	25.1333	826812
I4607	Romania_IronGates	M	MathiesonNature2018	8940	Schela Cladovei	Romania	44.6297	22.6126	321541
I4626	Latvia_Zvejnieki	M	MathiesonNature2018	7689	Zvejnieki	Latvia	56.2833	25.1333	379869
I4627	Latvia_Zvejnieki_MN	M	MathiesonNature2018	6064	Zvejnieki	Latvia	56.2833	25.1333	686273
I4628	Latvia_Zvejnieki	M	MathiesonNature2018	7027	Zvejnieki	Latvia	56.2833	25.1333	717447
I4630	Latvia_Zvejnieki	M	MathiesonNature2018	9222	Zvejnieki	Latvia	56.2833	25.1333	765342
I4632	Latvia_Zvejnieki	F	MathiesonNature2018	8308	Zvejnieki	Latvia	56.2833	25.1333	785920
I4655_published	Romania_IronGates	M	MathiesonNature2018	8765	Schela Cladovei	Romania	44.6297	22.6126	59405
I4657_published	Serbia_IronGates	F	MathiesonNature2018	11465	Vlasac	Serbia	44.5337	22.0503	31983
I4660	Serbia_IronGates	F	MathiesonNature2018	9713	Vlasac	Serbia	44.5337	22.0503	77342
I4870	Serbia_IronGates	M	MathiesonNature2018	8740	Vlasac	Serbia	44.5337	22.0503	619637
I4871	Serbia_IronGates	F	MathiesonNature2018	8450	Vlasac	Serbia	44.5337	22.0503	507099
I4872	Serbia_IronGates	F	MathiesonNature2018	8450	Vlasac	Serbia	44.5337	22.0503	335500
I4873	Serbia_IronGates	F	MathiesonNature2018	7872	Vlasac	Serbia	44.5337	22.0503	803852
I4874	Serbia_IronGates	F	MathiesonNature2018	8506	Vlasac	Serbia	44.5337	22.0503	801500
I4875	Serbia_IronGates	F	MathiesonNature2018	8458	Vlasac	Serbia	44.5337	22.0503	815491
I4876	Serbia_IronGates	F	MathiesonNature2018	8455	Vlasac	Serbia	44.5337	22.0503	802136
I4877	Serbia_IronGates	F	MathiesonNature2018	8505	Vlasac	Serbia	44.5337	22.0503	817983
I4878	Serbia_IronGates	M	MathiesonNature2018	7803	Vlasac	Serbia	44.5337	22.0503	816301
I4880	Serbia_IronGates	M	MathiesonNature2018	7813	Vlasac	Serbia	44.5337	22.0503	827165
I4881_published	Serbia_IronGates	M	MathiesonNature2018	8363	Vlasac	Serbia	44.5337	22.0503	841755
I4914_published	Serbia_IronGates	M	MathiesonNature2018	8123	Hajduka Vodenica	Serbia	44.6403	22.3033	824939
I4915	Serbia_IronGates	M	MathiesonNature2018	8115	Hajduka Vodenica	Serbia	44.6403	22.3033	834938
I4916	Serbia_IronGates	M	MathiesonNature2018	8763	Hajduka Vodenica	Serbia	44.6403	22.3033	804977
I4917	Serbia_IronGates	F	MathiesonNature2018	8058	Hajduka Vodenica	Serbia	44.6403	22.3033	789618
I4971	Hungary_Koros	M	LipsonNature2017	7592	Tiszaszolos-Domaháza	Hungary	47.5592	20.7212	393703
I5233	Serbia_IronGates	F	MathiesonNature2018	8001	Padina	Serbia	44.5959	22.0106	824280
I5234	Serbia_IronGates	F	MathiesonNature2018	9800	Padina	Serbia	44.5959	22.0106	708929
I5235	Serbia_IronGates	M	MathiesonNature2018	10835	Padina	Serbia	44.5959	22.0106	838984
I5236	Serbia_IronGates	M	MathiesonNature2018	10008	Padina	Serbia	44.5959	22.0106	840166
I5237	Serbia_IronGates	M	MathiesonNature2018	9800	Padina	Serbia	44.5959	22.0106	842513
I5238	Serbia_IronGates	F	MathiesonNature2018	9993	Padina	Serbia	44.5959	22.0106	823422
I5239	Serbia_IronGates	F	MathiesonNature2018	10333	Padina	Serbia	44.5959	22.0106	809534
I5240	Serbia_IronGates	M	MathiesonNature2018	10805	Padina	Serbia	44.5959	22.0106	826331
I5242	Serbia_IronGates	F	MathiesonNature2018	10530	Padina	Serbia	44.5959	22.0106	836819
I5244	Serbia_IronGates	F	MathiesonNature2018	10785	Padina	Serbia	44.5959	22.0106	809448
I5401	Serbia_IronGates	M	MathiesonNature2018	8838	Hajduka Vodenica	Serbia	44.6403	22.3033	469437
I5402	Serbia_IronGates	M	MathiesonNature2018	8156	Hajduka Vodenica	Serbia	44.6403	22.3033	823880
I5407	Serbia_IronGates	F	MathiesonNature2018	9800	Lepenski Vir	Serbia	44.5529	22.0276	850240
I5409_published	Serbia_IronGates	F	MathiesonNature2018	9800	Padina	Serbia	44.5959	22.0106	583173
I5411	Romania_IronGates	M	MathiesonNature2018	8600	Schela Cladovei	Romania	44.6297	22.6126	716414
I5436	Romania_IronGates	F	MathiesonNature2018	9025	Schela Cladovei	Romania	44.6297	22.6126	729326
I5766	Russia_Sosnoviy	F	NarasimhanPattersonScience2019	6057	Siberia, Sosnoviy Ostrov	Russia	57.3589	65.365	625559
I5771	Serbia_IronGates	M	MathiesonNature2018	8325	Vlasac	Serbia	44.5337	22.0503	231969
I5772	Serbia_IronGates	M	MathiesonNature2018	8450	Vlasac	Serbia	44.5337	22.0503	446446
I5773_published	Serbia_IronGates	M	MathiesonNature2018	10040	Vlasac	Serbia	44.5337	22.0503	70981
I5868_published	Ukraine_N	M	MathiesonNature2018	7341	Volniensky, Vilnianka	Ukraine	47.9543	35.3893	20747
I5870	Ukraine_N	M	MathiesonNature2018	7360	Volniensky, Vilnianka	Ukraine	47.9543	35.3893	214705
I5872_published	Ukraine_N	M	MathiesonNature2018	7382	Volniensky, Vilnianka	Ukraine	47.9543	35.3893	97167
I5873_published	Ukraine_N	F	MathiesonNature2018	7346	Volniensky, Vilnianka	Ukraine	47.9543	35.3893	21944
I5875	Ukraine_N	M	MathiesonNature2018	7126	Dereivka I	Ukraine	48.9142	33.7649	444315
I5876	Ukraine_Dereivka1	M	MathiesonNature2018	8822	Dereivka I	Ukraine	48.9142	33.7649	475706
I5881_published	Ukraine_N	M	MathiesonNature2018	7089	Dereivka I	Ukraine	48.9142	33.7649	71101
I5883	Ukraine_N	M	MathiesonNature2018	7056	Dereivka I	Ukraine	48.9142	33.7649	166148
I5885	Ukraine_Dereivka1	F	MathiesonNature2018	8110	Dereivka I	Ukraine	48.9142	33.7649	163110
I5886_published	Ukraine_N	M	MathiesonNature2018	7217	Dereivka I	Ukraine	48.9142	33.7649	81249
I5889_published	Ukraine_N	F	MathiesonNature2018	6998	Dereivka I	Ukraine	48.9142	33.7649	50686
I5890	Ukraine_N	M	MathiesonNature2018	7124	Dereivka I	Ukraine	48.9142	33.7649	294663
I5892	Ukraine_N	M	MathiesonNature2018	7092	Dereivka I	Ukraine	48.9142	33.7649	117491
I5957_published	Ukraine_N	M	MathiesonNature2018	7334	Volniensky, Vilnianka	Ukraine	47.9543	35.3893	76993
I6133_published	Ukraine_N	F	MathiesonNature2018	7200	Volniensky, Vilnianka	Ukraine	47.9543	35.3893	40050
I6754	Wales_Ogof	M	BraceNatureEcologyEvolution2019	9588	Wales, Pembrokeshire, Caldey Island, Ogof-Yr-Ychen	Great Britain	51.6325	-4.6929	353903
I6767.SG	England_GoughsCave.SG	M	BraceNatureEcologyEvolution2019	10300	England, Somerset, Cheddar, Gough's Cave	Great Britain	51.2817	-2.76575	1113808
Iboussieres25-1	Iboussieres	M	MathiesonNature2018	11725	Aven des Iboussières à Malataverne, Rhône-Alpes	France	44.29	4.46	77062	new genotype
Iboussieres31-2	Iboussieres	M	MathiesonNature2018	11725	Aven des Iboussières à Malataverne, Rhône-Alpes	France	44.29	4.46	80100	new genotype
Iboussieres39_published_d	Iboussieres	M	FuNature2016	11725	Aven des Iboussières à Malataverne, Rhône-Alpes	France	44.29	4.46	9263
IGR001	IGR001	M	this study	7584	Igren' 8	Ukraine	48.4781	35.1925	668196	new individual
JAZ001	JAZ	F	this study	7241	Yazykovo	Russia	57.121	38.1518	739545	new individual
KAR001	KAR	F	SaagSciAdv2021	8307.5	Karavaikha 1	Russia	60.4678	38.9006	137340
KGH6	Ireland_Mesolithic	M	CassidyNature2020	6650.5	Limerick, Killuragh	Ireland	52.6	-8.33	817873
Kivisaare3	Estonia_Narva	M	MittnikNatureCommunications2018	6585	Kivisaare	Estonia	58.4606	26.0833	179342
KK1.SG	Georgia_Kotias.SG	M	JonesNatureCommunications2015	9720	Kotias Klde	Georgia	42.28	43.28	1180629
Kostenki12	Russia_Kostenki12	M	FuNature2016	32415	Kostenki	Russia	51.23	39.3	57519
Kostenki14	Russia_Kostenki14	M	FuNature2016	37470	Kostenki	Russia	51.23	39.3	1095867
Kretuonas1	Lithuania_Narva	F	MittnikNatureCommunications2018	6090	Kretuonas 1B	Lithuania	55.25	26.11	298198
Kretuonas2	Lithuania_Narva	M	MittnikNatureCommunications2018	6150	Kretuonas 1B	Lithuania	55.25	26.11	653282
Kretuonas4	Lithuania_Narva	F	MittnikNatureCommunications2018	6150	Kretuonas 1B	Lithuania	55.25	26.11	1006360
KRZ001	KRZ	F	this study	10063.5	Krzyż	Poland	52.8652	16.0036	39488	new individual
KVH001	KVH	M	this study	8377	Karavaikha	Russia	60.4565	38.6391	93901	new individual
KVH002	KVH	F	this study	8300.5	Karavaikha	Russia	60.4565	38.6391	461827	new individual
Latvia_MN2.SG	Latvia_Zvejnieki_MN	F	JonesCurrentBiology2017	5965	Zvejnieki	Latvia	56.2833	25.1333	758978
LMA001	LMA	M	this study	18073	La Marche	France	46.4074	0.66039	34431	new individual
Loschbour_snpAD.DG	Luxembourg_Loschbour.DG	M	LazaridisNature2014	8050	Echternach	Luxembourg	49.81	6.4	1062011
LPI002	LPI	M	this study	23475	Le Piage	France	44.8034	1.3962	22530	new individual
LRO001	LRO001	M	this study	27637	La Rochette	France	45	1.08333	6905	new individual
M95.SG	Romania_IronGates	M	GonzalesFortesCurrentBiology2017	8814	Schela Cladovei	Romania	44.6297	22.6126	733033
M96.SG	Romania_IronGates	M	GonzalesFortesCurrentBiology2017	8825	Schela Cladovei	Romania	44.6297	22.6126	1075084
MA1.SG	Russia_MA1.SG	M	RaghavanNature2013	24305	Mal'ta	Russia	52.9	103.5	820035
MA974.SG	Estonia_CCC.SG	F	SaagCurrentBiology2017	5601	Kudruküla, Ida-Viru	Estonia	59.4345	28.0971	53712
MA975.SG	Estonia_CCC.SG	M	SaagCurrentBiology2017	5465	Kudruküla, Ida-Viru	Estonia	59.4345	28.0971	109421
MAF001	MAF	M	this study	8864.5	Maisons-Alfort	France	48.801	2.429	234573	new individual
MAZ001	MAZ001	M	this study	18385	Maszycka	Poland	49.9846	20.2846	25832	new individual
MAZ003	MAZ003	M	this study	15555.5	Maszycka	Poland	49.9846	20.2846	127759	new individual
MN2001	MNN_1	M	this study	10544.5	Minino II	Russia	59.42	39.3	322969	new individual
MN2002	MNN_1	M	this study	10662.5	Minino II	Russia	59.42	39.3	675931	new individual
MN2003	MNN_1	M	this study	10533.5	Minino II	Russia	59.42	39.3	633939	new individual
MNN001.002	MNN_2	F	this study	8527	Minino I	Russia	59.42	39.3	916411	new individual
MNN003	MNN_3	M	this study	7560.5	Minino I	Russia	59.42	39.3	55135	new individual
MNN004	MNN_3	M	this study	7590	Minino I	Russia	59.42	39.3	100023	new individual
MNN005	MNN_1	F	this study	10513.5	Minino I	Russia	59.42	39.3	1065580	new individual
MNN006	MNN_1	F	this study	10661.5	Minino I	Russia	59.42	39.3	728007	new individual
MNN007	MNN_1	F	this study	10907.5	Minino I	Russia	59.42	39.3	186053	new individual
MotalaAA	Sweden_Motala	F	MittnikNatureCommunications2018	7593	Motala, Kanaljorden	Sweden	58.535	15.046	56448
MPR001	MPR	F	this study	10466.5	Malonne Petit Ri	Belgium	50.43	4.8	1038512	new individual
MUR001	MUR.1d.rel	M	this study	6423.5	Murzihinskiy II tomb	Russia	55.3496	50.0132	14382	new individual
MUR002	MUR	F	this study	6578.5	Murzihinskiy II tomb	Russia	55.3496	50.0132	315702	new individual
MUR005	MUR	M	this study	6423.5	Murzihinskiy II tomb	Russia	55.3496	50.0132	394866	new individual
MUR007	MUR	M	this study	6423.5	Murzihinskiy II tomb	Russia	55.3496	50.0132	328035	new individual
MUR009	MUR	M	KeyNatEcolEvol2020	6477	Murzikhinsky II	Russia	55.7348	51.6498	106509	new genotype
MUR017	MUR	M	this study	6423.5	Murzihinskiy II tomb	Russia	55.3496	50.0132	214407	new individual
MUR021	MUR	M	this study	5752	Murzihinskiy II tomb	Russia	55.3496	50.0132	270031	new individual
N22.SG	Poland_Konary_N22.SG	F	FernandesScientificReports2018	6291	Brzesc Kujawski	Poland	52.61	18.9	972044
Oase1	Oase1	M	HajdinjakNature2021	40020	Peștera cu Oase	Romania	45.12	21.9	102936	new genotype
OC.SG	Romania_IronGates	M	GonzalesFortesCurrentBiology2017	8704	Ostrovul Corbului	Romania	44.517	22.722	950046
OKL001	OKL	F	this study	13945	Oberkassel	Germany	50.7119	7.1675	729891	new individual
OKL002	OKL	M	this study	13457.5	Oberkassel	Germany	50.7119	7.1675	680469	new individual
ORM001	ORM	F	this study	30902.5	Ormesson (Les Bossats)	France	48.2436	2.65341	406999	new individual
OST001	OST001	F	this study	5393.5	Ostorf	Germany	53.6171	11.4259	157309	new individual
OST002	OST002	M	this study	5244.5	Ostorf	Germany	53.6171	11.4259	831724	new individual
OST003	OST003	M	this study	5183	Ostorf	Germany	53.6171	11.4259	705687	new individual
Ostuni1_d	Italy_Ostuni1	F	FuNature2016	27620	Apulia, Ostuni	Italy	40.73	17.57	315126
PA12	PA12	F	this study	28891	Paglicci	Italy	41.65	15.61	730846	new individual
Paglicci133	Paglicci133	M	this study,FuNature2016	32964	Paglicci	Italy	41.65	15.61	6648	new data
Pavlov1_d	Czech_Pavlov1	M	FuNature2016	30260	Pavlov	Czech Republic	48.53	16.39	54214
PER1150503	MesoFr	F	BrunelPNAS2020	9067	Les Perrats	France	45.77	0.33	354259
PER3023	MesoFr	F	BrunelPNAS2020	9067	Les Perrats	France	45.77	0.33	197705
PER3123	MesoFr	M	BrunelPNAS2020	9067	Les Perrats	France	45.77	0.33	164233
PES001	PES	M	SaagSciAdv2021	12655.5	Peschanitsa	Russia	61.2312	38.9093	1152466
PIN004	PIN	F	this study	15200.5	Pincevent	France	48.3682	2.8931	39758	new individual
PM1.trim	Muierii1	F	SvessonCurrBiol2021	34032.5	Muierii	Romania	45.11	23.46	1197604	new genotype
Popovo2	Russia_Popovo	M	MittnikNatureCommunications2018	8200	Popovo, Archangelsk	Russia	61.2643	38.9052	66188
PRD001	PRD	M	this study	12993.5	Pradis	Italy	46.2469	12.8884	244508	new individual
R11.SG	Italy_GrottaContinenza.SG	M	AntonioGaoMootsScience2019	11908	Grotta Continenza	Italy	41.96	13.54	750119
R15.SG	Italy_GrottaContinenza.SG	M	AntonioGaoMootsScience2019	9125	Grotta Continenza	Italy	41.96	13.54	1126562
R7.SG	Italy_GrottaContinenza.SG	M	AntonioGaoMootsScience2019	10682	Grotta Continenza	Italy	41.96	13.54	1129613
Ranchot88_published_d	Ranchot88	F	FuNature2016	10085	Ranchot	France	47.91	5.43	385069	new genotype
RIE002	RIE	M	this study	20868	La Riera	Spain	43.4241	-4.8598	13999	new individual
Rigney1	Rigney1	F	this study,FuNature2016	15458.5	Rigney	France	47.23	6.1	37867	new data
RIP001	RIP	M	this study,BortoliniCurrBiol2021	16743	Riparo Tagliente	Italy	45.5406	11.0057	519960	new data
Rochedane	Rochedane	M	MathiesonNature2018	12960	Rochedane	France	47.21	6.45	145462	new genotype
SATP.SG	Georgia_Satsurblia.SG	M	JonesNatureCommunications2015	13255	Satsurblia	Georgia	42.38	42.59	816136
SB337B3_lib.SG	England_AvelinesHole.SG	M	BraceNatureEcologyEvolution2019	10399	England, Somerset, Burrington Combe, Aveline's Hole	Great Britain	51.3247	-2.75325	88280
SB343C3_lib.SG	England_AvelinesHole.SG	F	BraceNatureEcologyEvolution2019	10555	England, Somerset, Burrington Combe, Aveline's Hole	Great Britain	51.3247	-2.75325	74513
SBj.SG	Sweden_Gotland.SG	M	GuntherPLoSBiology2018	8771	Stora Bjers	Sweden	57.7904	18.5413	342434
SF11.SG	Sweden_Gotland.SG	M	GuntherPLoSBiology2018	8892	Stora Förvar	Sweden	57.2901	17.9699	131231
SF12.SG	Sweden_Gotland.SG	F	GuntherPLoSBiology2018	8895	Stora Förvar	Sweden	57.2901	17.9699	1116314
SF9.SG	Sweden_Gotland.SG	F	GuntherPLoSBiology2018	9144	Stora Förvar	Sweden	57.2901	17.9699	813050
Sidelkino.SG	Russia_Sidelkino.SG	F	DamgaardScience2018	11259	Sidelkino	Russia	54.53	51.11	967604
Spiginas1	Lithuania_Narva	M	MittnikNatureCommunications2018	6290	Spiginas	Lithuania	55.76	22.43	998529
Spiginas4	Lithuania_Spiginas	F	MittnikNatureCommunications2018	8285	Spiginas	Lithuania	55.76	22.43	670952
SRA62	Ireland_Mesolithic	M	CassidyNature2020	6044.5	Leitrim, Sramore	Ireland	54.3	-8.34	1150007
Steigen.SG	Norway_Steigen.SG	M	GuntherPLoSBiology2018	5857	Steigen	Norway	67.8123	14.6811	859653
STO001	STO	F	this study	13462	San Teodoro	Italy	37.8478	14.6937	651908	new individual
Sunghir1.SG	Russia_Sunghir.SG	M	SikoraScience2017	32823	Sunghir	Russia	56.1761	40.5025	809229
Sunghir2.SG	Russia_Sunghir.SG	M	SikoraScience2017	34234	Sunghir	Russia	56.1761	40.5025	1164216
Sunghir3.SG	Russia_Sunghir.SG	M	SikoraScience2017	34093	Sunghir	Russia	56.1761	40.5025	1181712
Sunghir4.SG	Russia_Sunghir.SG	M	SikoraScience2017	33992	Sunghir	Russia	56.1761	40.5025	1160873
Syltholm	Denmark_Syltholm	F	JensenNatComm2019	5759	Syltholm	Denmark	54.6631	11.3568	593102	new genotype
TAF009	Morocco_Taforalt	M	vandeLoosdrechtScience2018	14357	Taforalt	Morocco	34.8078	-2.41089	287534
TAF010	Morocco_Taforalt	M	vandeLoosdrechtScience2018	14605	Taforalt	Morocco	34.8078	-2.41089	846250
TAF011	Morocco_Taforalt	M	vandeLoosdrechtScience2018	14500	Taforalt	Morocco	34.8078	-2.41089	1037723
TAF013	Morocco_Taforalt	M	vandeLoosdrechtScience2018	14500	Taforalt	Morocco	34.8078	-2.41089	998988
TAF014	Morocco_Taforalt	M	vandeLoosdrechtScience2018	14500	Taforalt	Morocco	34.8078	-2.41089	986561
TAF015	Morocco_Taforalt	M	vandeLoosdrechtScience2018	14500	Taforalt	Morocco	34.8078	-2.41089	85601
Tamula1	Estonia_CCC	F	MittnikNatureCommunications2018	5445	Tamula	Estonia	57.8475	26.9767	160654
Tamula3	Estonia_CCC	M	MittnikNatureCommunications2018	5670	Tamula	Estonia	57.8475	26.9767	155136
Tianyuan	China_Tianyuan	M	YangCurrentBiology2017	39475	Tianyuan	China	39.39	115.52	901237
TTK001	TTK	M	this study	8222.5	Tutkaul	Tajikistan	38.3	69.283	239609	new individual
UOO004	Russia_Karelia	M	this study	8053	Yuzhniy Oleniy Ostrov	Russia	61.9377	35.2609	63342	new individual
UOO012	Russia_Karelia	M	this study	8125	Yuzhniy Oleniy Ostrov	Russia	61.9377	35.2609	498520	new individual
UOO015	Russia_Karelia	F	this study	8125	Yuzhniy Oleniy Ostrov	Russia	61.9377	35.2609	191395	new individual
UOO023	Russia_Karelia	F	this study	8125	Yuzhniy Oleniy Ostrov	Russia	61.9377	35.2609	787327	new individual
UOO025	Russia_Karelia	F	this study	8125	Yuzhniy Oleniy Ostrov	Russia	61.9377	35.2609	262839	new individual
UOO029	Russia_Karelia	F	this study	8125	Yuzhniy Oleniy Ostrov	Russia	61.9377	35.2609	77913	new individual
UOO033	Russia_Karelia	M	this study	8289	Yuzhniy Oleniy Ostrov	Russia	61.9377	35.2609	890864	new individual
UOO035.056	Russia_Karelia	M	this study	8155.5	Yuzhniy Oleniy Ostrov	Russia	61.9377	35.2609	366317	new individual
UOO037	Russia_Karelia	F	this study	8125	Yuzhniy Oleniy Ostrov	Russia	61.9377	35.2609	757123	new individual
UOO047	Russia_Karelia	F	this study	8190	Yuzhniy Oleniy Ostrov	Russia	61.9377	35.2609	478782	new individual
UOO049	Russia_Karelia	M	this study	7952	Yuzhniy Oleniy Ostrov	Russia	61.9377	35.2609	244776	new individual
UOO051	Russia_Karelia	M	this study	8125	Yuzhniy Oleniy Ostrov	Russia	61.9377	35.2609	69959	new individual
UOO052	Russia_Karelia	M	this study	8125	Yuzhniy Oleniy Ostrov	Russia	61.9377	35.2609	463552	new individual
UOO053	Russia_Karelia	M	this study	8125	Yuzhniy Oleniy Ostrov	Russia	61.9377	35.2609	337547	new individual
UOO059	Russia_Karelia	M	this study	8125	Yuzhniy Oleniy Ostrov	Russia	61.9377	35.2609	227982	new individual
UstIshim_snpAD.DG	Russia_Ust_Ishim.DG	M	FuNature2014	45020	Ust'-Ishim, Siberia	Russia	57.7	71.1	1062044
UzOO77	Russia_Karelia	F	MittnikNatureCommunications2018	7200	Yuzhnyy Oleni Ostrov, Karelia	Russia	61.65	35.65	533249
UZZ040	Italy_Uzzo_LM	M	YuiScience2022	8285	Grotta dell’Uzzo	Italy	38.11	12.7867	249176	new genotype
UZZ069	Italy_Uzzo_LM	F	YuiScience2022	8460	Grotta dell’Uzzo	Italy	38.11	12.7867	658972	new genotype
UZZ071	Italy_Uzzo_LM	F	YuiScience2022	7940	Grotta dell’Uzzo	Italy	38.11	12.7867	536349	new genotype
UZZ079	Italy_Uzzo_LM	F	YuiScience2022	8425	Grotta dell’Uzzo	Italy	38.11	12.7867	904495	new genotype
UZZ080	Italy_Uzzo_LM	F	YuiScience2022	8425	Grotta dell’Uzzo	Italy	38.11	12.7867	927858	new genotype
UZZ081	Italy_Uzzo_LM	M	YuiScience2022	8440	Grotta dell’Uzzo	Italy	38.11	12.7867	239420	new genotype
UZZ082	Italy_Uzzo_LM	F	YuiScience2022	8505	Grotta dell’Uzzo	Italy	38.11	12.7867	724610	new genotype
UZZ088	Italy_Uzzo_LM	F	YuiScience2022	7870	Grotta dell’Uzzo	Italy	38.11	12.7867	540985	new genotype
UZZ096	Italy_Uzzo_EM	F	YuiScience2022	10250	Grotta dell’Uzzo	Italy	38.11	12.7867	63722	new genotype
UZZ4446	Italy_Uzzo_LM	F	YuiScience2022	8325	Grotta dell’Uzzo	Italy	38.11	12.7867	495882	new genotype
UZZ5054	Italy_Uzzo_EM	F	YuiScience2022	10660	Grotta dell’Uzzo	Italy	38.11	12.7867	777724	new genotype
Veibri4	Estonia_Narva	F	MittnikNatureCommunications2018	6760	Veibri	Estonia	58.3427	26.795	544896
Vestonice13_d	Czech_Vestonice	M	FuNature2016	30870	Dolni Vestonice	Czech Republic	48.53	16.39	114844
Vestonice16	Czech_Vestonice	M	FuNature2016	30010	Dolni Vestonice	Czech Republic	48.53	16.39	745560
Vestonice43_d	Czech_Vestonice	M	FuNature2016	30010	Dolni Vestonice	Czech Republic	48.53	16.39	126626
Villabruna	Italy_Villabruna	M	FuNature2016	13980	Veneto, Villabruna	Italy	46.15	12.21	902419
VO1001	VO	M	this study	7463	Vovnigi I	Ukraine	48.1353	35.0833	163305	new individual
VO1003	VO	M	this study	7463	Vovnigi I	Ukraine	48.1353	35.0833	540928	new individual
VO1004	VO	M	this study	7463	Vovnigi I	Ukraine	48.1353	35.0833	349054	new individual
VO1005	VO	M	this study	7463	Vovnigi I	Ukraine	48.1353	35.0833	133879	new individual
VO2001	VO	M	this study	7510	Vovnigi II	Ukraine	48.1353	35.0833	655138	new individual
VSL002	Ukraine_Vasilievka	M	this study	10482.5	Vasilievka I	Ukraine	48.2206	35.4035	489882	new individual
VSL003	Ukraine_Vasilievka	M	this study	10482.5	Vasilievka I	Ukraine	48.2206	35.4035	152457	new individual
VSL004	Ukraine_Vasilievka	M	this study	10482.5	Vasilievka I	Ukraine	48.2206	35.4035	325129	new individual
WCX002	WCX	F	this study	10477.5	Waulsort Caverne X	Belgium	50.2	4.84	98529	new individual
WCX004	WCX	F	this study	10441	Waulsort Caverne X	Belgium	50.2	4.84	40480	new individual
WOL001	WOL	M	this study	8795	Wöllersdorf	Austria	47.8627	16.18	217969	new individual
Yana_old.SG	Russia_Yana.SG	M	SikoraNature2019	31950	Yana RHS	Russia	70.72	135.42	1182458
Yana_old2.SG	Russia_Yana.SG	M	SikoraNature2019	31950	Yana RHS	Russia	70.72	135.42	1178800
ZBC_IPB001.B-C0101_Luk2-Pinarbasi	Anatolia_Pinarbasi	M	FeldmanNatureCommunications2019	15405	PınarbaşI	Turkey	37.4833	33.0333	863964
ZlatyKun	ZlatyKun	F	PrüferNatEcolEvol2021	45000	Zlaty Kun	Czech Republic	49.9162	14.0666	653677
Not included
GoyetQ56-16_published_d	Belgium_GoyetQ56_16_published_lc	F	FuNature2016	26320	Troisieme caverne of Goyet cave	Belgium	50.446	5.008	9282
LesCloseaux13_published_d	France_LesCloseaux13_published_lc	M	FuNature2016	9900	Les Closeaux	France	48.52	2.11	8044
Ofnet_published_d	Germany_Ofnet_published_lc	F	FuNature2016	8245	Ofnet	Germany	48.49	10.27	5938
I0843	Spain_LaBrana_brother.I0585	M	OlaldeScience2019	7853	Leon, La Brana-Arintero	Spain	42.911	-5.3778	1018252
I8130	Spain_CuevaCocina_lc	M	OlaldeScience2019	7948	Valencia, Cueva Cocina	Spain	39.2492	-0.7293	12933
Continenza_d	Italy_GrottaContinenza_lc	F	FuNature2016	10855	Abruzzo, Grotta de Continenza	Italy	41.96	13.54	10973
Ostuni2_d	Italy_Ostuni2	F	FuNature2016	28975	Apulia, Ostuni	Italy	40.73	17.57	16200
Paglicci108_published_d	Italy_Paglicci108_published_lc	F	FuNature2016	27750	Apulia, Paglicci	Italy	41.65	15.61	3706
Kretuonas5	Lithuania_EMN_Narva_twin_o_Kretuonas2	M	MittnikNatureCommunications2018	6345	Kretuonas 1B	Lithuania	55.25	26.11	195654
TAF012	Morocco_Taforalt_sibling.TAF011	F	vandeLoosdrechtScience2018	14470	Taforalt	Morocco	34.8078	-2.41089	342185
I4882	Serbia_IronGates_brother.I4880	M	MathiesonNature2018	8000	Vlasac	Serbia	44.5337	22.0503	849003
I5241	Serbia_IronGates_daughter_I5236	F	MathiesonNature2018	11196	Padina	Serbia	44.5959	22.0106	818133
I5232	Serbia_IronGates_o	M	MathiesonNature2018	7901	Padina	Serbia	44.5959	22.0106	831814
I5891_published	Ukraine_N_1d.rel.I4114_published	M	MathiesonNature2018	7338	Dereivka I	Ukraine	48.9142	33.7649	17352
I5869	Ukraine_N_1d.rel.I5870	M	MathiesonNature2018	7466	Volniensky, Vilnianka	Ukraine	47.9543	35.3893	102557
I5893_published	Ukraine_N_1d.rel.I5881_published	M	MathiesonNature2018	7250	Dereivka I	Ukraine	48.9142	33.7649	64575
I5879	Ukraine_N_brother.I8590_father.or.son.I3718	M	MathiesonNature2018	7215	Dereivka I	Ukraine	48.9142	33.7649	125822
I5888_published	Ukraine_N_father.or.son.I5875_published	M	MathiesonNature2018	7100	Dereivka I	Ukraine	48.9142	33.7649	77054
I5878_published	Ukraine_N_father.or.son.I5883_published	M	MathiesonNature2018	7138	Dereivka I	Ukraine	48.9142	33.7649	57916
I3719_published	Ukraine_N_o2_published	M	MathiesonNature2018	6824	Dereivka I	Ukraine	48.9142	33.7649	191889
I1378	Ukraine_N_son.I1732	M	MathiesonNature2018	7250	Vovnigi	Ukraine	48.1333	35.0833	158699
BOT004	Germany_Bottendorf_1d.rel.BOT005	M	RivollatSciAdv2020	7492	Bottendorf	Germany	51.31	11.4	34280
StoraForvar11.SG	Sweden_Gotland.SG.dup_SF11.SG	M	SkoglundScience2014	7325	Gotland, Stora Karlso	Sweden	57.5	18.55	103086
F6-620	BachoKiro_IUP.1d.rel.AA7-738	M	HajdinjakNature2021	43110	Bacho Kiro Cave	Bulgaria	43.9467	25.430279	1011096
Muierii2_d	Romania_Muierii2	F	FuNature2016	33300	Muierii 2	Romania	45.11	23.46	79480

## Sheet: H.MT_Y_haplogroup
MT						Y
Instance ID	Pop ID	Genetic group	MT haplogroup	MT clade		Instance ID	Pop ID	Genetic group	Y haplogroup	Y clade
Spiginas1	Lithuania_Narva	Baltic HG	H11a	H		Donkalnis4	Lithuania_Donkalnis	Baltic HG	I	I
MA975.SG	Estonia_CCC.SG	Baltic HG	U2e1	U2		I4438	Latvia_Zvejnieki	Baltic HG	I2a1	I2
I4626	Latvia_Zvejnieki	Baltic HG	U2e1h	U2		I4440	Latvia_Zvejnieki	Baltic HG	I2a1	I2
I4595	Latvia_Zvejnieki	Baltic HG	U2e1h	U2		I4551	Latvia_Zvejnieki	Baltic HG	I2a2a1	I2
Latvia_MN2.SG	Latvia_Zvejnieki_MN	Baltic HG	U4	U4		I4553	Latvia_Zvejnieki	Baltic HG	I2a2a1	I2
MA974.SG	Estonia_CCC.SG	Baltic HG	U4a	U4		I4596	Latvia_Zvejnieki	Baltic HG	I2a2a1b	I2
Kivisaare3	Estonia_Narva	Baltic HG	U4a1	U4		I4441	Latvia_Zvejnieki	Baltic HG	I2a2a1b	I2
I4440	Latvia_Zvejnieki	Baltic HG	U4a1	U4		Spiginas1	Lithuania_Narva	Baltic HG	I2a1a2a1a	I2
I4436	Latvia_Zvejnieki_MN	Baltic HG	U4a1	U4		Kretuonas2	Lithuania_Narva	Baltic HG	I2a1b	I2
I4627	Latvia_Zvejnieki_MN	Baltic HG	U4a1	U4		I4550	Latvia_Zvejnieki	Baltic HG	Q1a2	Q1a
I4435	Latvia_Zvejnieki_MN	Baltic HG	U4a1	U4		Tamula3	Estonia_CCC	Baltic HG	R1	R
Spiginas4	Lithuania_Spiginas	Baltic HG	U4a2	U4		MA975.SG	Estonia_CCC.SG	Baltic HG	R1	R
I4438	Latvia_Zvejnieki	Baltic HG	U4b1a	U4		Donkalnis7	Lithuania_Narva	Baltic HG	R1	R
I4554	Latvia_Zvejnieki_MN	Baltic HG	U4d1	U4		Kivisaare3	Estonia_Narva	Baltic HG	R1b1a1a	R1b
Tamula3	Estonia_CCC	Baltic HG	U4d2	U4		I4626	Latvia_Zvejnieki	Baltic HG	R1b1a1a	R1b
I4632	Latvia_Zvejnieki	Baltic HG	U5a1c	U5		I4630	Latvia_Zvejnieki	Baltic HG	R1b1a1a(xR1b1a1a2)	R1b
I4553	Latvia_Zvejnieki	Baltic HG	U5a1c	U5		I4439	Latvia_Zvejnieki	Baltic HG	R1b1a1a(xR1b1a1a2)	R1b
I4441	Latvia_Zvejnieki	Baltic HG	U5a1c	U5		I4432	Latvia_Zvejnieki	Baltic HG	R1b1a1a(xR1b1a1a2)	R1b
I4552	Latvia_Zvejnieki	Baltic HG	U5a1d	U5		I4434	Latvia_Zvejnieki	Baltic HG	R1b1a1a(xR1b1a1a2)	R1b
I4437	Latvia_Zvejnieki_MN	Baltic HG	U5a1d2	U5		I4628	Latvia_Zvejnieki	Baltic HG	R1b1a1a(xR1b1a1a2)	R1b
Tamula1	Estonia_CCC	Baltic HG	U5a1d2b	U5		I4436	Latvia_Zvejnieki_MN	Baltic HG	R1b1a1a(xR1b1a1a2)	R1b
I4551	Latvia_Zvejnieki	Baltic HG	U5a2	U5		I4627	Latvia_Zvejnieki_MN	Baltic HG	R1b1a1a(xR1b1a1a2)	R1b
I4630	Latvia_Zvejnieki	Baltic HG	U5a2c	U5		GER003	GER	Fournol	C	C
I4432	Latvia_Zvejnieki	Baltic HG	U5a2c	U5		GoyetQ116-1	GoyetQ116-1	Fournol	C1a2	C
I4596	Latvia_Zvejnieki	Baltic HG	U5a2d	U5		FRL006	FRL	Fournol	C1a2	C
I4434	Latvia_Zvejnieki	Baltic HG	U5a2d	U5		GER002	GER	Fournol	C	C
I4628	Latvia_Zvejnieki	Baltic HG	U5a2d	U5		MAZ003	MAZ	GoyetQ2	C	C
Donkalnis7	Lithuania_Narva	Baltic HG	U5a2d1	U5		HohleFels49	HohleFels	GoyetQ2	I2	I2
Donkalnis6	Lithuania_Narva	Baltic HG	U5a2e	U5		GoyetQ2	GoyetQ2	GoyetQ2	I2a1a1b	I2
Veibri4	Estonia_Narva	Baltic HG	U5b1	U5		HohleFels1079	HohleFels	GoyetQ2	I2a1a	I2
Donkalnis1	Lithuania_Narva	Baltic HG	U5b1	U5		BAL003.A0101	Spain_BalmaGuilanya	Iberian HG	C1a1a	C
Kretuonas1	Lithuania_Narva	Baltic HG	U5b1	U5		I0585	Spain_LaBrana	Iberian HG	C1a2	C
Kretuonas4	Lithuania_Narva	Baltic HG	U5b1b1a	U5		I10899_published	Spain_CarihuelaCave	Iberian HG	I(xI2a1,xI2a2,xI2c)	I
I4439	Latvia_Zvejnieki	Baltic HG	U5b1d1	U5		BAL051_merged	Spain_BalmaGuilanya	Iberian HG	I1	I1
I4550	Latvia_Zvejnieki	Baltic HG	U5b2a+@16192	U5		I5771	Serbia_IronGates	IronGates	I	I
Kretuonas2	Lithuania_Narva	Baltic HG	U5b2b	U5		I5773_published	Serbia_IronGates	IronGates	I	I
Donkalnis4	Lithuania_Donkalnis	Baltic HG	U5b2c1	U5		I4607	Romania_IronGates	IronGates	I2	I2
DON005	DON005	BalticHG	U5a2d	U5		I4870	Serbia_IronGates	IronGates	I2	I2
DON006	Lithuania_Narva	BalticHG	U5b2c1	U5		I5236	Serbia_IronGates	IronGates	I2a1	I2
FRL006	Fournol	Fournol	M	M		I4915	Serbia_IronGates	IronGates	I2a2	I2
GoyetQ116-1	Goyet	Fournol	M	M		I5401	Serbia_IronGates	IronGates	I2a2	I2
GoyetQ376-3	Goyet	Fournol	M	M		I4878	Serbia_IronGates	IronGates	I2a2a	I2
LRO001	La Rochette	Fournol	M	M		I5402	Serbia_IronGates	IronGates	I2a2a1b	I2
GER003	Mollet III (Serinyà)	Fournol	M	M		I4881_published	Serbia_IronGates	IronGates	I2a2a1b2	I2
RIE002	La Riera	Fournol	U2'3'4'7'8'9	U*		I4880	Serbia_IronGates	IronGates	I2a2a1b2	I2
ORM001	Ormesson (Les Bossats)	Fournol	U5	U5		I4914_published	Serbia_IronGates	IronGates	I2a2a1b2	I2
LPI002	Le Piage	Fournol	U8	U8		I4655_published	Romania_IronGates	IronGates	R	R
GER002	GER	Fournol	U8b'c	U8		M95.SG	Romania_IronGates	IronGates	R1b1a	R1b
LMA001	La Marche	GoyetQ2	U2'3'4'7'8'9	U*		OC.SG	Romania_IronGates	IronGates	R1b1a(xR1b1a1a)	R1b
MAZ001	Maszycka	GoyetQ2	U2'3'4'7'8'9	U*		I5411	Romania_IronGates	IronGates	R1b1a(xR1b1a1a)	R1b
MAZ003	Maszycka	GoyetQ2	U2'3'4'7'8'9	U*		I4081_published	Romania_IronGates	IronGates	R1b1a(xR1b1a1a)	R1b
PIN004	Pincevent	GoyetQ2	U2'3'4'7'8'9	U*		M96.SG	Romania_IronGates	IronGates	R1b1a(xR1b1a1a))	R1b
Rigney1	Rigney	GoyetQ2	U2'3'4'7'8'9	U*		I4916	Serbia_IronGates	IronGates	R1b1a(xR1b1a1	R1b
Brillenhohle	Brillenhöhle	GoyetQ2	U8a	U8		I5237	Serbia_IronGates	IronGates	R1b1a(xR1b1a1a)	R1b
Burkhardtshohle	Burkhardtshöhle	GoyetQ2	U8a	U8		I5235	Serbia_IronGates	IronGates	R1b1a(xR1b1a1a)	R1b
GoyetQ2	Goyet	GoyetQ2	U8a	U8		I5240	Serbia_IronGates	IronGates	R1b1a(xR1b1a1a)	R1b
HohleFels49	Hohle Fels	GoyetQ2	U8a	U8		I5772	Serbia_IronGates	IronGates	R1b1a(xR1b1a1a)	R1b
HohleFels1079	Hohle Fels	GoyetQ2	U8a	U8		Kostenki12	Russia_Kostenki12	Kostenki	C	C
BAL003.A0101	Spain_BalmaGuilanya	Iberian HG	U2'3'4'7'8'9	U*		Kostenki14	Russia_Kostenki14	Kostenki	C1b	C
Canes.SG	Spain_Canes.SG	Iberian HG	U5a2a	U5		Sunghir3.SG	Russia_Sunghir.SG	Kostenki	C1a2	C
Chan.SG	Spain_Chan.SG	Iberian HG	U5b	U5		Sunghir2.SG	Russia_Sunghir.SG	Kostenki	C1a2	C
ElMiron_d	Spain_ElMiron	Iberian HG	U5b	U5		Sunghir4.SG	Russia_Sunghir.SG	Kostenki	C1a2	C
I10899_published	Spain_CarihuelaCave	Iberian HG	U5b1	U5		Sunghir1.SG	Russia_Sunghir.SG	Kostenki	C1a2	C
CMS001_merged	Portugal_MoitadoSebastiao	Iberian HG	U5b1 + 16189	U5		BerryAuBac	France_BerryAuBac	Oberkassel	I	I
I3209	Spain_CingleMasNou	Iberian HG	U5b1d1	U5		ACR001	ACR	Oberkassel	I	I
BAL051_merged	Spain_BalmaGuilanya	Iberian HG	U5b2a	U5		DOG004	DOG	Oberkassel	I	I
I0585	Spain_LaBrana	Iberian HG	U5b2c1	U5		DOG009	DOG	Oberkassel	I	I
I4081_published	Romania_IronGates	IronGates	H13	H		GFW008	GFW_1	Oberkassel	I	I
I5407	Serbia_IronGates	IronGates	H13	H		GFW009	GFW_1	Oberkassel	I	I
I5244	Serbia_IronGates	IronGates	K	K		OST003	OST003	Oberkassel	I1	I1
I4582	Romania_IronGates	IronGates	K1	K1		BRM001	BRM	Oberkassel	I2a1a2	I2
I2534	Romania_MaguraBuduiasca	IronGates	K1	K1		DRI001	DRI	Oberkassel	I2a1b	I2
I4657_published	Serbia_IronGates	IronGates	K1	K1		GFW001	GFW	Oberkassel	I2a1b2	I2
I5238	Serbia_IronGates	IronGates	K1	K1		GFW002.003	GFW	Oberkassel	I2a1a2	I2
I4655_published	Romania_IronGates	IronGates	K1+16362	K1		GFW005	GFW	Oberkassel	I2a1a	I2
OC.SG	Romania_IronGates	IronGates	K1+16362	K1		I6767.SG	England_GoughsCave.SG	Oberkassel	I2a2	I2
I4870	Serbia_IronGates	IronGates	K1c	K1		Iboussieres25-1	France_Iboussieres	Oberkassel	I2	I2
I5773_published	Serbia_IronGates	IronGates	U4a	U4		I1565	Germany_Blatterhohle	Oberkassel	I2a1	I2
I5234	Serbia_IronGates	IronGates	U4a	U4		Falkenstein	Germany_Falkenstein	Oberkassel	I2a1b1a	I2
I4878	Serbia_IronGates	IronGates	U4a	U4		I1507	Hungary_Koros	Oberkassel	I2a1	I2
I4881_published	Serbia_IronGates	IronGates	U4b1b1	U4		I4971	Hungary_Koros	Oberkassel	I2a2	I2
I4880	Serbia_IronGates	IronGates	U4b1b1	U4		KGH6	Ireland_Mesolithic	Oberkassel	I2a1a2(-)	I2
I5242	Serbia_IronGates	IronGates	U5a1	U5		SRA62	Ireland_Mesolithic	Oberkassel	I2a1b2(+S2519)	I2
I5411	Romania_IronGates	IronGates	U5a1+@16192	U5		Loschbour_snpAD.DG	Luxembourg_Loschbour.DG	Oberkassel	I2a1b	I2
I5401	Serbia_IronGates	IronGates	U5a1+@16192	U5		PER3123	MesoFr	Oberkassel	I2a1b2	I2
I5771	Serbia_IronGates	IronGates	U5a1+@16192	U5		I6754	Wales_Ogof	Oberkassel	I2a2	I2
M96.SG	Romania_IronGates	IronGates	U5a1c	U5		DOG001	DOG	Oberkassel	I2a1b1	I2
I5240	Serbia_IronGates	IronGates	U5a1c	U5		DOG002	DOG	Oberkassel	I2a1a2	I2
I5409_published	Serbia_IronGates	IronGates	U5a1c	U5		DOG007	DOG	Oberkassel	I2a2a	I2
I4872	Serbia_IronGates	IronGates	U5a1c	U5		MAF001	MAF	Oberkassel	I2a1a2	I2
I4917	Serbia_IronGates	IronGates	U5a1c	U5		OKL002	OKL	Oberkassel	I2a1a2	I2
I5402	Serbia_IronGates	IronGates	U5a1c1	U5		WOL001	WOL	Oberkassel	I2a1a	I2
I4914_published	Serbia_IronGates	IronGates	U5a1c1	U5		Rochedane	France_Rochedane	Oberkassel	I2a1a	I2
I5436	Romania_IronGates	IronGates	U5a2	U5		Bichon.SG	Switzerland_Bichon.SG	Oberkassel	I2a1a2a	I2
I4607	Romania_IronGates	IronGates	U5a2	U5		CRN001	CRN	Oberkassel	I2a1a1b	I2
I5237	Serbia_IronGates	IronGates	U5a2+16294	U5		CRN002	CRN	Oberkassel	I2a1a1b2	I2
I5772	Serbia_IronGates	IronGates	U5a2+16294	U5		DOB001	DOB	Oberkassel	I2a1a2	I2
I4873	Serbia_IronGates	IronGates	U5a2+16294	U5		OST002	OST002	Oberkassel	I2a2a1b	I2
I5239	Serbia_IronGates	IronGates	U5a2d	U5		Iboussieres31-2	France_Iboussieres	Oberkassel	R	R
I5236	Serbia_IronGates	IronGates	U5a2d	U5		SF11.SG	Sweden_Gotland.SG	SHG	I	I
I4876	Serbia_IronGates	IronGates	U5a2d	U5		Hum2.SG	Norway_Hummervikholmen.SG	SHG	I2-M438	I2
I4877	Serbia_IronGates	IronGates	U5b1d1	U5		Steigen.SG	Norway_Steigen.SG	SHG	I2a1b-M423	I2
I4875	Serbia_IronGates	IronGates	U5b1d1	U5		SBj.SG	Sweden_Gotland.SG	SHG	I2-L68	I2
I5233	Serbia_IronGates	IronGates	U5b1d1	U5		I0015	Sweden_Motala	SHG	I2a1	I2
I4874	Serbia_IronGates	IronGates	U5b2a	U5		I0013	Sweden_Motala	SHG	I2a1b	I2
I4871	Serbia_IronGates	IronGates	U5b2a1a+16311	U5		I0017	Sweden_Motala	SHG	I2a1b2a1	I2
I1875	Croatia_VelaSpila	IronGates	U5b2b	U5		I0012	Sweden_Motala	SHG	I2c	I2
I4916	Serbia_IronGates	IronGates	U5b2b	U5		I0211	Russia_Karelia	Sidelkino	J	J
I4915	Serbia_IronGates	IronGates	U5b2b	U5		Popovo2	Russia_Popovo	Sidelkino	J	J
M95.SG	Romania_IronGates	IronGates	U5b2c	U5		UOO049	Russia_Karelia	Sidelkino	J1	J
I5235	Serbia_IronGates	IronGates	U5b2c	U5		UOO059	Russia_Karelia	Sidelkino	J1	J
I4660	Serbia_IronGates	IronGates	U8b1b	U8		MUR009	MUR	Sidelkino	Q1a	Q1a
Kostenki12	Russia_Kostenki12	Kostenki	U2	U2		MUR017	MUR	Sidelkino	Q1a1	Q1a
Kostenki14	Russia_Kostenki14	Kostenki	U2	U2		MUR005	MUR	Sidelkino	Q1a1	Q1a
Sunghir2.SG	Russia_Sunghir.SG	Kostenki	U2	U2		MUR007	MUR	Sidelkino	Q1a1	Q1a
Sunghir3.SG	Russia_Sunghir.SG	Kostenki	U2	U2		MUR021	MUR	Sidelkino	Q1a1	Q1a
Sunghir4.SG	Russia_Sunghir.SG	Kostenki	U2	U2		UOO035.056	Russia_Karelia	Sidelkino	Q1a1	Q1a
Sunghir1.SG	Russia_Sunghir.SG	Kostenki	U8c	U8		UOO052	Russia_Karelia	Sidelkino	Q1a1	Q1a
OST002	OST002	Oberkassel	H	H		BER001	BER	Sidelkino	Q1-L54	Q1a
OST001	OST001	Oberkassel	H1	H		UOO033	Russia_Karelia	Sidelkino	Q1b1	Q1b
OST003	OST003	Oberkassel	J1c3j	J		UOO053	Russia_Karelia	Sidelkino	Q1a1	Q1b
I4971	Hungary_Koros	Oberkassel	K1	K1		UOO004	Russia_Karelia	Sidelkino	R1	R
Syltholm	Denmark_Syltholm	Oberkassel	K1e	K1		MNN004	MNN	Sidelkino	R1	R
DOG007	Doggerland	Oberkassel	K1e1	K1		KVH001	Karavaikha	Sidelkino	R1	R
I1507	Hungary_Koros	Oberkassel	R1b1	R1b		I0061	Russia_Karelia	Sidelkino	R1a1	R1a
DOB001	DOB	Oberkassel	U4b1a	U4		MN2001	MNN	Sidelkino	R1a	R1a
CRW001	Criewen	Oberkassel	U4b1b1	U4		MN2002	MNN	Sidelkino	R1a1	R1a
BDB001	Germany_BadDurrenberg	Oberkassel	U4b1b1	U4		UOO012	Russia_Karelia	Sidelkino	R1a2~	R1a
N22.SG	Poland_Konary_N22.SG	Oberkassel	U5a1c	U5		UOO051	Russia_Karelia	Sidelkino	R1a	R1a
I3025.SG	England_KentsCavern.SG	Oberkassel	U5a2	U5		PES001	PES	Sidelkino	R1a5-YP1301 (under YP1272)	R1a
FRM001	Farman	Oberkassel	U5a2	U5		I0124	Russia_Samara	Sidelkino	R1b1a1a	R1b
FRM001	Farman	Oberkassel	U5a2	U5		MN2003	MNN	Sidelkino	R1b1a1	R1b
WCX004	Waulsort Caverne X	Oberkassel	U5a2+16294	U5		I5872_published	Ukraine_N	Ukraine	I	I
AAT001	Abri des Autours	Oberkassel	U5a2+16362	U5		I5957_published	Ukraine_N	Ukraine	I	I
WOL001	Wöllersdorf	Oberkassel	U5a2+16362	U5		I3713_published	Ukraine_N	Ukraine	I	I
AMI002	Llanes	Oberkassel	U5a2a	U5		I5868_published	Ukraine_N	Ukraine	I	I
Falkenstein	Germany_Falkenstein	Oberkassel	U5a2c	U5		I3716_published	Ukraine_N	Ukraine	I2	I2
DOG009	Maasvlakte 2	Oberkassel	U5a2c	U5		I5886_published	Ukraine_N	Ukraine	I2	I2
SRA62	Ireland_Mesolithic	Oberkassel	U5a2d	U5		I5870	Ukraine_N	Ukraine	I2a2	I2
DOG003	Noordhinder trenches	Oberkassel	U5a2d	U5		I3714	Ukraine_N	Ukraine	I2a2a	I2
AMI001	AMI001	Oberkassel	U5b1	U5		I5875	Ukraine_N	Ukraine	I2a2a1b	I2
CRN001	CRN	Oberkassel	U5b1	U5		I3717	Ukraine_N	Ukraine	I2a2a1b1	I2
CRN002	CRN	Oberkassel	U5b1	U5		I3715	Ukraine_N	Ukraine	I2a2a1b1	I2
SB337B3_lib.SG	England_AvelinesHole.SG	Oberkassel	U5b1	U5		I1738	Ukraine_N	Ukraine	I2a2a1b1b	I2
I6767.SG	England_GoughsCave.SG	Oberkassel	U5b1	U5		I1763	Ukraine_Vasilevka	Ukraine	I2a1	I2
Iboussieres31-2	France_Iboussieres	Oberkassel	U5b1	U5		VO1003	VO	Ukraine	I2a1b2	I2
GFW009	GFW_1	Oberkassel	U5b1	U5		VO1001	VO	Ukraine	I2a1b	I2
Ranchot88	Ranchot	Oberkassel	U5b1	U5		VO1004	VO	Ukraine	I2a1b1	I2
OKL001	Oberkassel	Oberkassel	U5b1+16189	U5		VO1005	VO	Ukraine	I2a1b1	I2
I6754	Wales_Ogof	Oberkassel	U5b1+16189	U5		VSL002	VSL	Ukraine	I2a1a	I2
OKL002	Oberkassel	Oberkassel	U5b1+16189+@16192	U5		VSL003	VSL	Ukraine	I2	I2
PER1150503	MesoFr	Oberkassel	U5b1-16189	U5		IGR001	IGR001	Ukraine	Q1a2	Q1a
PER3123	MesoFr	Oberkassel	U5b1-16189	U5		I4112_published	Ukraine_N	Ukraine	R	R
BerryAuBac	France_BerryAuBac	Oberkassel	U5b1a	U5		I5881_published	Ukraine_N	Ukraine	R1	R
GFW008	GFW_1	Oberkassel	U5b1a	U5		VO2001	VO	Ukraine	R1b1b	R
GFW007	GFW_1.1d.rel	Oberkassel	U5b1a	U5		I5876	Ukraine_Dereivka1	Ukraine	R1a	R1a
GFW001	Gross Fredenwalde	Oberkassel	U5b1a	U5		I1819	Ukraine_Vasilevka	Ukraine	R1a	R1a
Loschbour_snpAD.DG	Luxembourg_Loschbour.DG	Oberkassel	U5b1a	U5		I4114	Ukraine_N	Ukraine	R1b1a	R1b
WCX002	Waulsort Caverne X	Oberkassel	U5b1a	U5		I5892	Ukraine_N	Ukraine	R1b1a	R1b
ACR001	Achères	Oberkassel	U5b1b	U5		I3718	Ukraine_N	Ukraine	R1b1a(xR1b1a1a)	R1b
DOG004	Brown Bank	Oberkassel	U5b1b	U5		I5890	Ukraine_N	Ukraine	R1b1a(xR1b1a1a)	R1b
DOG001	Eurogeul	Oberkassel	U5b1b	U5		I5883	Ukraine_N	Ukraine	R1b1a(xR1b1a1a)	R1b
GFW004	Gross Fredenwalde	Oberkassel	U5b1b	U5		I1734	Ukraine_N	Ukraine	R1b1a(xR1b1a1a))	R1b
Chaudardes1	Les Fontinettes (Cuiry-lès-Chaudardes)	Oberkassel	U5b1b	U5		Paglicci133	Paglicci133	Vestonice	C	C
MAF001	Maison Alfort	Oberkassel	U5b1b	U5		DLV006	Czech_Vestonice	Vestonice	C1a2	C
Bockstein	Bockstein	Oberkassel	U5b1d1	U5		GOY007	GOY	Vestonice	C	C
Bichon.SG	Switzerland_Bichon.SG	Oberkassel	U5b1h	U5		Vestonice13_d	Czech_Vestonice	Vestonice	C	C
Iboussieres25-1	France_Iboussieres	Oberkassel	U5b2a	U5		Vestonice16	Czech_Vestonice	Vestonice	C1a2	C
GFW005	Gross Fredenwalde	Oberkassel	U5b2a	U5		DLV005	Czech_Vestonice	Vestonice	I	I
KGH6	Ireland_Mesolithic	Oberkassel	U5b2a	U5		I1577	Austria_KremsWA3	Vestonice	I	I
MPR001	Malonne petit Ry	Oberkassel	U5b2a	U5		Pavlov1_d	Czech_Pavlov1	Vestonice	I	I
KRZ001	Krzyż	Oberkassel	U5b2a1a	U5		UZZ040	Italy_Uzzo_LM	Villabruna	I	I
DOG006	Sand Motor	Oberkassel	U5b2a1a	U5		R11.SG	Italy_GrottaContinenza.SG	Villabruna	I2a2	I2
DOG002	West of Brown Bank	Oberkassel	U5b2a1a	U5		R7.SG	Italy_GrottaContinenza.SG	Villabruna	I2a2a2a	I2
DRI001	Drigge	Oberkassel	U5b2b	U5		R15.SG	Italy_GrottaContinenza.SG	Villabruna	I2a2a2a	I2
Iboussieres39_published_d	France_Iboussieres	Oberkassel	U5b2b	U5		PRD001	PRD	Villabruna	I2a1a	I2
Rochedane	France_Rochedane	Oberkassel	U5b2b	U5		RIP001	RIP	Villabruna	I2a1b	I2
GFW002.003	Gross Fredenwalde	Oberkassel	U5b2b	U5		UZZ081	Italy_Uzzo_LM	Villabruna	I2a2	I2
I1565	Germany_Blatterhohle	Oberkassel	U5b2b2	U5		Villabruna	Italy_Villabruna	Villabruna	R1b1a	R1b
BRM001	Weyhe-Dreye	Oberkassel	U5b3b	U5		Exclude too basal
PER3023	MesoFr	Oberkassel	U5b3e	U5		CIO001	CIO	Cioclovina	BT
AA7-738	BachoKiro_IUP	pre-40k	M	M		LRO001	LRO	Fournol	BT
CC7-335	BachoKiro_IUP	pre-40k	N	N		LPI002	LPI	Fournol	CT
BB7-240	BachoKiro_IUP	pre-40k	N	N		GoyetQ376-3	GoyetQ376-3	GoyetQ116-1	CT
Oase1	Oase1	pre-40k	N	N		MAZ001	MAZ001	GoyetQ2	CT
ZlatyKun	ZlatyKun	pre-40k	N	N		LMA001	LMA	GoyetQ2	CT
CC7-2289	BachoKiro_IUP	pre-40k	R	R		Brillenhohle	Brillenhöhle	GoyetQ2	CF
I0017	Sweden_Motala	SHG	U2e1	U2		Burkhardtshohle	Burkhardtshöhle	GoyetQ2	CT
I0012	Sweden_Motala	SHG	U2e1	U2		I3209	Spain_CingleMasNou	Iberian HG	CF
SF12.SG	Sweden_Gotland.SG	SHG	U4a1	U4		DOG010	DOG	Oberkassel	A
SBj.SG	Sweden_Gotland.SG	SHG	U4a1	U4		DOG003	DOG	Oberkassel	CT
SF9.SG	Sweden_Gotland.SG	SHG	U4a2	U4		DOG006	DOG	Oberkassel	CT
Hum1.SG	Norway_Hummervikholmen.SG	SHG	U5a1	U5		Chaudardes1	Chaudardes1	Oberkassel	F
SF11.SG	Sweden_Gotland.SG	SHG	U5a1	U5		SB337B3_lib.SG	England_AvelinesHole.SG	Oberkassel	IJK
I0013	Sweden_Motala	SHG	U5a1	U5		Iboussieres39_published_d	France_Iboussieres	Oberkassel	CT
I0011	Sweden_Motala	SHG	U5a1	U5		BB7-240	BachoKiro_IUP	pre-40k	CT/F
Hum2.SG	Norway_Hummervikholmen.SG	SHG	U5a1d	U5		CC7-335	BachoKiro_IUP	pre-40k	CT/F
Steigen.SG	Norway_Steigen.SG	SHG	U5a1d	U5		AA7-738	BachoKiro_IUP	pre-40k	?
I0015	Sweden_Motala	SHG	U5a2d	U5		Oase1	Oase1	pre-40k	F
I0014	Sweden_Motala	SHG	U5a2d	U5		MUR001	MUR	Sidelkino	CT
MotalaAA	Sweden_Motala	SHG	U5a2d	U5		MNN003	MNN	Sidelkino	CT
I0061	Russia_Karelia	Sidelkino	C1	C1		VSL004	VSL	Ukraine	CT
BER001	BER	Sidelkino	K1+16362	K1		I3712_published	Ukraine_N	Ukraine	IJ
UzOO77	Russia_Karelia	Sidelkino	R1b	R1b		Vestonice43_d	Czech_Vestonice	Vestonice	F
UOO004	Yuzhny Oleni Ostrov	Sidelkino	R1b	R1b		GOY001	Goyet	Vestonice	A
UOO051	Yuzhny Oleni Ostrov	Sidelkino	R1b	R1b		DON006	Lithuania_Narva	BalticHG	F
UOO059	Yuzhny Oleni Ostrov	Sidelkino	R1b	R1b		GFW007	GFW_1.1d.rel	Oberkassel	CT
KAR001	KAR	Sidelkino	T2a1b1	T2
MNN004	MNN	Sidelkino	U2e1	U2
UOO029	Yuzhny Oleni Ostrov	Sidelkino	U2e1	U2
UOO035.056	Yuzhny Oleni Ostrov	Sidelkino	U2e1	U2
UOO052	Yuzhny Oleni Ostrov	Sidelkino	U2e1	U2
UOO025	Yuzhny Oleni Ostrov	Sidelkino	U2e1e	U2
MUR001	Murzihinskiy II tomb	Sidelkino	U2e2a	U2
MUR007	Murzihinskiy II tomb	Sidelkino	U2e2a	U2
MUR021	Murzihinskiy II tomb	Sidelkino	U2e2a	U2
MNN006	Minino I	Sidelkino	U4	U4
UOO012	Yuzhny Oleni Ostrov	Sidelkino	U4	U4
UOO047	Yuzhny Oleni Ostrov	Sidelkino	U4	U4
UOO053	Yuzhny Oleni Ostrov	Sidelkino	U4	U4
I0211	Russia_Karelia	Sidelkino	U4a	U4
MNN005	Minino I	Sidelkino	U4a1	U4
MNN003	Minino I	Sidelkino	U4a1	U4
MN2002	Minino II	Sidelkino	U4a1	U4
MUR002	Murzihinskiy II tomb	Sidelkino	U4a1	U4
PES001	PES	Sidelkino	U4a1	U4
UOO023	Yuzhny Oleni Ostrov	Sidelkino	U4a2	U4
MN2001	Minino II	Sidelkino	U4d	U4
Popovo2	Russia_Popovo	Sidelkino	U4d	U4
KVH001	Karavaikha	Sidelkino	U5a1	U5
UOO015	Yuzhny Oleni Ostrov	Sidelkino	U5a1	U5
UOO037	Yuzhny Oleni Ostrov	Sidelkino	U5a1	U5
MNN001.002	Minino I	Sidelkino	U5a1+@16192	U5
I0124	Russia_Samara	Sidelkino	U5a1d	U5
KVH002	Karavaikha	Sidelkino	U5a1d2	U5
MUR009	MUR009	Sidelkino	U5a1d2	U5
MNN007	Minino I	Sidelkino	U5a2	U5
MN2003	Minino II	Sidelkino	U5a2	U5
Sidelkino.SG	Russia_Sidelkino.SG	Sidelkino	U5a2	U5
UOO033	Yuzhny Oleni Ostrov	Sidelkino	U5a2	U5
JAZ001	Jazikovo	Sidelkino	U5a2b2	U5
MUR005	Murzihinskiy II tomb	Sidelkino	U5a2b2	U5
MUR017	Murzihinskiy II tomb	Sidelkino	U5a2b2	U5
UOO049	Yuzhny Oleni Ostrov	Sidelkino	U5a2d	U5
VSL003	Vasilievka 1	Ukraine	K1+16362	K1
I5957_published	Ukraine_N	Ukraine	T2	T2
I3715	Ukraine_N	Ukraine	U2e1h	U2
I5886_published	Ukraine_N	Ukraine	U4a	U4
I5883	Ukraine_N	Ukraine	U4a	U4
I5875	Ukraine_N	Ukraine	U4a1	U4
I5892	Ukraine_N	Ukraine	U4a1	U4
VSL002	Ukraine_Vasilevka	Ukraine	U4a1	U4
VO1003	Vovnigi 1	Ukraine	U4a1	U4
I5873_published	Ukraine_N	Ukraine	U4b	U4
I1732	Ukraine_N	Ukraine	U4b	U4
I1733	Ukraine_Vasilevka	Ukraine	U4b	U4
I3712_published	Ukraine_N	Ukraine	U4b1a	U4
I3713_published	Ukraine_N	Ukraine	U4b1a	U4
I5870	Ukraine_N	Ukraine	U4b1b1	U4
I5868_published	Ukraine_N	Ukraine	U4d	U4
I3714	Ukraine_N	Ukraine	U4d	U4
I4111	Ukraine_N	Ukraine	U4d	U4
VO1005	VO	Ukraine	U4d	U4
I4114	Ukraine_N	Ukraine	U5a1	U5
I3718	Ukraine_N	Ukraine	U5a1	U5
I5890	Ukraine_N	Ukraine	U5a1	U5
I5881_published	Ukraine_N	Ukraine	U5a1	U5
VSL004	Ukraine_Vasilevka	Ukraine	U5a1d	U5
IGR001	Igren' 8	Ukraine	U5a1i	U5
I1737_published	Ukraine_Vasilevka	Ukraine	U5a2	U5
I5876	Ukraine_Dereivka1	Ukraine	U5a2+16294	U5
I5872_published	Ukraine_N	Ukraine	U5a2+16294	U5
I1738	Ukraine_N	Ukraine	U5a2+16294	U5
I3717	Ukraine_N	Ukraine	U5a2+16294	U5
I4112_published	Ukraine_N	Ukraine	U5a2+16294	U5
I5889_published	Ukraine_N	Ukraine	U5a2+16294	U5
VO1004	Vovnigi 1	Ukraine	U5a2+16294	U5
VO1001	Vovnigi 1	Ukraine	U5a2d	U5
I1734	Ukraine_N	Ukraine	U5b2	U5
I3716_published	Ukraine_N	Ukraine	U5b2	U5
I6133_published	Ukraine_N	Ukraine	U5b2	U5
I1819	Ukraine_Vasilevka	Ukraine	U5b2	U5
I1763	Ukraine_Vasilevka	Ukraine	U5b2	U5
VO2001	Vovnigi 2	Ukraine	U5b2	U5
I5885	Ukraine_Dereivka1	Ukraine	U5b2b	U5
I1736	Ukraine_N	Ukraine	U5b2b1	U5
Ostuni1_d	Italy_Ostuni1	Vestonice	M	M
GOY001	Goyet	Vestonice	U2	U2
GOY007	Goyet	Vestonice	U2	U2
GoyetQ376-19	Goyet	Vestonice	U2	U2
GoyetQ53-1	Goyet	Vestonice	U2	U2
GOY014	Goyet	Vestonice	U2+152	U2
I1577	Austria_KremsWA3	Vestonice	U5	U5
Pavlov1_d	Czech_Pavlov1	Vestonice	U5	U5
Vestonice16	Czech_Vestonice	Vestonice	U5	U5
DLV005	Dolni Vestonice	Vestonice	U5	U5
DLV006	Dolni Vestonice	Vestonice	U5	U5
GOY009	Goyet	Vestonice	U5	U5
Vestonice13_d	Czech_Vestonice	Vestonice	U8c	U8
PA12	Paglicci	Vestonice	U8c	U8
Paglicci133	Paglicci	Vestonice	U8c	U8
I2158_v2	Italy_OrienteC	Villabruna	U2'3'4'7'8'9	U*
UZZ5054	Italy_Uzzo_EM	Villabruna	U2'3'4'7'8'9	U*
UZZ096	Italy_Uzzo_EM	Villabruna	U2'3'4'7'8'9	U*
RIP001	Riparo Tagliente	Villabruna	U2'3'4'7'8'9	U*
STO001	San Teodoro	Villabruna	U2'3'4'7'8'9	U*
UZZ040	Italy_Uzzo_LM	Villabruna	U4a2f	U4
UZZ082	Italy_Uzzo_LM	Villabruna	U5a1	U5
UZZ071	Italy_Uzzo_LM	Villabruna	U5a2+16294	U5
AC16	Arene Candide	Villabruna	U5b1	U5
R11.SG	Italy_GrottaContinenza.SG	Villabruna	U5b1+16189+@16192	U5
R7.SG	Italy_GrottaContinenza.SG	Villabruna	U5b1+16189+@16192	U5
PRD001	Pradis	Villabruna	U5b1d	U5
UZZ069	Italy_Uzzo_LM	Villabruna	U5b2b	U5
UZZ4446	Italy_Uzzo_LM	Villabruna	U5b2b	U5
Villabruna	Italy_Villabruna	Villabruna	U5b2b	U5
UZZ080	Italy_Uzzo_LM	Villabruna	U5b2b1a	U5
R15.SG	Italy_GrottaContinenza.SG	Villabruna	U5b3	U5
UZZ081	Italy_Uzzo_LM	Villabruna	U5b3(d)	U5
UZZ079	Italy_Uzzo_LM	Villabruna	U5b3(d)	U5
UZZ088	Italy_Uzzo_LM	Villabruna	U5b3(d)	U5
Excluded Unassigned
CIO001	Cioclovina	Unassigned	U	U
PM1.trim	Muierii1	Unassigned	U6	U6
BK-1653	BK-1653	Unassigned	U8	U8
Excluded too basal hg
Vestonice43_d	Dolni Vestonice	Vestonice	U	n/a
DOG010	Maasvlakte 2	Oberkassel	U	U

## Sheet: I.MDS_pops
Pop	Name	status	group	shape	color	Age	>30k	preLGM
AAT	Abri des Autours 3	new	Oberkassel	1	2	10842	yes
AC16	Arene Candide 16	new	Villabruna	1	9	12791	yes
ACR.pmd	Achères 2002	new	Oberkassel	2	2	9143
AMI	Ḥou Amieva 2	new	Iberian	2	3	7130	yes
AMI001	Ḥou Amieva 1	new	Iberian	1	4	6748	yes
Anatolia_Pinarbasi	Anatolia_Pinarbasi	published	others	8	12	15405	yes
Austria_KremsWA3	Austria_KremsWA3	published	Vestonice	8	10	30950	yes	yes
BachoKiro_IUP	Bacho Kiro IUP	reference	others	6	12	44153	yes	yes
BER	BER	published	Sidelkino	8	5	6303	yes
BerryAuBac	BerryAuBac	published	Oberkassel	8	1	7245
BK-1653	BK-1653	reference	others	6	10	34950	yes	yes
Bockstein	Bockstein	published	Oberkassel	8	1	8391	yes
Brillenhohle.pmd	Brillenhohle.pmd	published	GoyetQ2/ElMiron	8	7	14780
BRM	Weyhe-Dreye	new	Oberkassel	2	4	5779	yes
Burkhardtshohle.pmd	Burkhardtshohle	published	GoyetQ2/ElMiron	8	7	14615
Chaudardes1.pmd	Chaudardes	published	Oberkassel	8	1	8205
CIO	Cioclovina 1	new	others	1	11	32435		yes
CRN	Casa Corona	new	Iberian	5	3	7912	yes
Croatia_VelaSpila	VelaSpila	published	Oberkassel	8	1	9118	yes
CRW	Criewen 2	new	Oberkassel	1	10	6706	yes
Czech_Pavlov1	Pavlov1	published	Vestonice	8	10	30260	yes	yes
Czech_Vestonice	Věstonice	reference	Vestonice	7	10	30624	yes	yes
Denmark_Syltholm	Syltholm	published	Oberkassel	8	1	5759	yes
DOB	Urdhöhle	new	Oberkassel	5	2	9437.5	yes
DOG	Doggerland	new	Oberkassel	3	2	9526	yes
DON005	Donkalnis2	new	Sidelkino	4	10	8376
DRI	Drigge	new	Oberkassel	2	10	7180	yes
England_AvelinesHole.SG	England_AvelinesHole.SG	published	Oberkassel	8	1	10477	yes
England_GoughsCave.SG	England_GoughsCave.SG	published	Oberkassel	8	1	10300	yes
England_KentsCavern.SG	England_KentsCavern.SG	published	Oberkassel	8	1	9262	yes
Estonia_CCC	Estonia_CCC	published	Sidelkino	8	5	5558	yes
Estonia_CCC.SG	Estonia_CCC.SG	published	Sidelkino	8	5	5533	yes
Estonia_Narva	Estonia_Narva	published	Sidelkino	8	5	6673	yes
Falkenstein	Falkenstein	published	Oberkassel	8	1	9200	yes
FRL	Fournol 85	new	Fournol	1	8	28738	yes	yes
FRM	Farman	new	Oberkassel	1	1	10212	yes
GER_new	Serinyà	new	Fournol	2	8	26673	yes	yes
Germany_BadDurrenberg	Germany_BadDurrenberg	published	Oberkassel	8	1	8566	yes
Germany_Blatterhohle	Germany_Blatterhohle	published	Oberkassel	8	1	5735	yes
Germany_Bottendorf	Germany_Bottendorf	published	Oberkassel	8	1	7523	yes
GFW_1	Gross Fredenwalde A	new	Oberkassel	3	3	8001	yes
GFW_2	Gross Fredenwalde B	new	Oberkassel	4	3	7053	yes
GOY	Goyet Gravettian	new	Vestonice	2	11	27485	yes	yes
GoyetQ116-1	Goyet Q116-1	reference	others	6	8	34795	yes	yes
GoyetQ2	Goyet Q-2	reference	GoyetQ2/ElMiron	6	7	15006	yes
GoyetQ376-3	Goyet Q376-3	new	others	3	8	33899		yes
HohleFels	Hohle Fels	published	GoyetQ2/ElMiron	8	7	14900	yes
Hungary_Koros	Hungary_Koros	published	Oberkassel	8	1	7626	yes
Iboussieres	Iboussieres	published	Oberkassel	8	1	11725	yes
IGR001	Igren' 8 9317	new	Sidelkino	1	5	7584	yes
Ireland_Mesolithic	Ireland_Mesolithic	published	Oberkassel	8	1	6348	yes
Italy_GrottaContinenza_R11.SG	Italy_GrottaContinenza_R11.SG	published	Villabruna	8	9	11908	yes
Italy_GrottaContinenza_R15.SG	Italy_GrottaContinenza_R15.SG	published	Villabruna	8	9	9125	yes
Italy_GrottaContinenza_R7.SG	Italy_GrottaContinenza_R7.SG	published	Villabruna	8	9	10682	yes
Italy_OrienteC	Italy_OrienteC	published	Villabruna	8	9	14000	yes
Italy_Ostuni1	Italy_Ostuni1	published	Vestonice	8	10	27620	yes	yes
Italy_Uzzo_EM	Italy_Uzzo_EM	published	Villabruna	8	9	10455	yes
Italy_Uzzo_LM	Italy_Uzzo_LM	published	Villabruna	8	9	8297	yes
Italy_Villabruna	Villabruna	reference	Villabruna	6	9	13980	yes
JAZ	Yazykovo 8619	new	Sidelkino	2	5	7241	yes
KAR	KAR	published	Sidelkino	8	5	8308	yes
KRZ	Krzyż 7	new	Oberkassel	4	2	10064	yes
KVH	Karavaikha	new	Sidelkino	1	6	8339	yes
Latvia_Zvejnieki	Latvia_Zvejnieki	published	Sidelkino	8	5	7682	yes
Latvia_Zvejnieki_MN	Latvia_Zvejnieki_MN	published	Sidelkino	8	5	6039	yes
Lithuania_Donkalnis	Lithuania_Donkalnis	published	Sidelkino	8	5	7820
Lithuania_Narva	Lithuania_Narva	new	Sidelkino	3	10	6365	yes
Lithuania_Spiginas	Lithuania_Spiginas	published	Sidelkino	8	5	8285	yes
LMA	La Marche	new	GoyetQ2/ElMiron	1	7	15000	yes
LPI	Le Piage II	new	Fournol	5	7	23370
LRO	La Rochette	new	Fournol	5	8	27637		yes
Luxembourg_Loschbour.DG	Luxembourg_Loschbour.DG	published	Oberkassel	8	1	8050	yes
MAF	Alfort III Str. 7	new	Oberkassel	2	1	8865	yes
MAZ001	Maszycka 1/1	new	GoyetQ2/ElMiron	2	7	18170
MAZ003	Maszycka 1/5	new	GoyetQ2/ElMiron	3	7	15550	yes
MesoFr	MesoFr	published	Oberkassel	8	1	9067	yes
MNN_1	Minino A	new	Sidelkino	2	6	10637	yes
MNN_2	Minino B	new	Sidelkino	3	6	8527	yes
MNN_3	Minino C	new	Sidelkino	4	6	7575	yes
MPR	Malonne Petit Ri 1	new	Oberkassel	3	1	10467	yes
Muierii1	Muierii1	published	others	8	12	34033	yes	yes
MUR	Murzihinskiy II	new	Sidelkino	3	5	6358	yes
Norway_Hummervikholmen.SG	Norway_Hummervikholmen.SG	published	Sidelkino	8	5	9364	yes
Norway_Steigen.SG	Norway_Steigen.SG	published	Sidelkino	8	5	5857	yes
Oase1	Oase1	published	others	8	12	40020	yes	yes
OKL	Oberkassel	new	Oberkassel	5	9	13701	yes
ORM	Ormesson 2988	new	Fournol	4	8	30815	yes	yes
OST001	Ostorf 1	new	Oberkassel	3	4	5394	yes
OST002	Ostorf 2	new	Oberkassel	4	4	5244.5	yes
OST003	Ostorf 3	new	Oberkassel	5	4	5183	yes
PA12	Paglicci 12	new	Vestonice	4	11	29460	yes	yes
Paglicci133	Paglicci133	published	others	8	10	32895		yes
PES	PES	published	Sidelkino	8	5	12656	yes
PIN.nopmd	Pincevent	new	GoyetQ2/ElMiron	4	7	15000	yes
Poland_Konary_N22.SG	Poland_Konary_N22.SG	published	Oberkassel	8	1	6291	yes
Portugal_MoitadoSebastiao	Portugal_MoitadoSebastiao	published	Iberian	8	3	8064	yes
PRD	Pradis 1	new	Villabruna	2	9	12994	yes
Ranchot88	Ranchot88	published	Oberkassel	8	1	10085	yes
RIE	La Riera	new	Fournol	5	11	22000
Rigney1	Rigney1	published	GoyetQ2/ElMiron	8	7	15465	yes
RIP	Tagliente 2	new	Villabruna	3	9	16743	yes
Rochedane	Rochedane	published	Oberkassel	8	1	12960	yes
Romania_IronGates	Romania_IronGates	published	Oberkassel	8	1	8856	yes
Romania_MaguraBuduiasca	Romania_MaguraBuduiasca	published	Oberkassel	8	1	7670	yes
Russia_AfontovaGora2.SG	Russia_AfontovaGora2.SG	published	ANE	8	11	16710	yes
Russia_AfontovaGora3	Afontova Gora 3	reference	ANE	6	11	17930	yes
Russia_Karelia	Yuzhniy Oleniy Ostrov	new	Sidelkino	5	6	8200	yes
Russia_Kostenki12	Russia_Kostenki12	published	others	8	12	32415	yes	yes
Russia_Kostenki14	Kostenki 14	reference	others	6	6	37470	yes	yes
Russia_MA1.SG	Mal'ta 1	reference	ANE	7	11	24305	yes
Russia_Popovo	Russia_Popovo	published	Sidelkino	8	5	8200	yes
Russia_Samara	Russia_Samara	published	Sidelkino	8	5	7549	yes
Russia_Sidelkino.SG	Sidelkino	reference	Sidelkino	7	5	11259	yes
Russia_Sosnoviy	Russia_Sosnoviy	published	ANE	8	11	6057	yes
Russia_Sunghir.SG	Sunghir	reference	others	7	6	33786	yes	yes
Russia_Tyumen	Russia_Tyumen	published	ANE	8	11	7379	yes
Russia_Ust_Ishim.DG	Ust'-Ishim 1	reference	others	7	9	45020	yes	yes
Scotland_CnocCoig.SG	Scotland_CnocCoig.SG	published	Oberkassel	8	1	5980
Serbia_IronGates	Serbia_IronGates	published	Oberkassel	8	1	9116	yes
Spain_BalmaGuilanya	Spain_BalmaGuilanya	published	Iberian	8	3	12466	yes
Spain_Canes.SG	Spain_Canes.SG	published	Iberian	8	3	7115	yes
Spain_CarihuelaCave	Spain_CarihuelaCave	published	Iberian	8	3	24450	yes
Spain_Chan.SG	Spain_Chan.SG	published	Iberian	8	3	9131	yes
Spain_CingleMasNou	Spain_CingleMasNou	published	Iberian	8	3	7830
Spain_ElMiron	El Mirón	reference	Iberian	7	7	18720	yes
Spain_LaBrana	Spain_LaBrana	published	Iberian	8	3	7815	yes
STO	San Teodoro 2	new	Villabruna	4	9	13462	yes
Sweden_Gotland.SG	Sweden_Gotland.SG	published	Sidelkino	8	5	8926	yes
Sweden_Motala	Sweden_Motala	published	Sidelkino	8	5	7655	yes
Switzerland_Bichon.SG	Switzerland_Bichon.SG	published	Oberkassel	8	1	13665	yes
TTK	Tutkaul 1	new	ANE	3	11	9000	yes
Ukraine_Dereivka1	Ukraine_Dereivka1	published	Sidelkino	8	5	8466	yes
Ukraine_N	Ukraine_N	published	Sidelkino	8	5	7314	yes
Ukraine_Vasilevka	Vasilievka I	new	Sidelkino	4	5	10322	yes
VO	Vovnigi I-II	new	Sidelkino	5	5	7493	yes
Wales_Ogof	Wales_Ogof	published	Oberkassel	8	1	9588	yes
WCX	Waulsort Caverne X	new	Oberkassel	4	1	10459	yes
WOL	Wöllersdorf	new	Oberkassel	5	1	8795	yes
ZlatyKun	Zlatý kůň	reference	others	7	12	45000	yes	yes

## Sheet: J.phenotype_pops
Group	Ind	publication
preLGM	AA7-738	published
Oberkassel	AAT001	new
Villabruna	AC16	new
Oberkassel	ACR001	new
Oberkassel	AMI001	new
Oberkassel	AMI002	new
Oberkassel	BAL003	published
Oberkassel	BAL051	published
preLGM	BB7-240	published
Oberkassel	BDB001	published
Sidelkino	BER001	published
Oberkassel	BerryAuBac	published
Oberkassel	Bichon	published
preLGM	BK-1653	published
Oberkassel	Bockstein	published
Oberkassel	BOT004	published
Oberkassel	BOT005	published
GoyetQ2/ElMiron	Brillenhohle	published
mix	BRM001	new
GoyetQ2/ElMiron	Burkhardtshohle	published
Oberkassel	Canes	published
preLGM	CC7-2289	published
preLGM	CC7-335	published
Oberkassel	Chan	published
Oberkassel	Chaudardes1	published
preLGM	CIO001	published
Oberkassel	CMS001	published
Oberkassel	CRN001	new
Oberkassel	CRN002	new
Oberkassel	CRW001	published
preLGM	DLV005	published
preLGM	DLV006	published
Oberkassel	DOB001	new
Oberkassel	DOG001	new
Oberkassel	DOG002	new
Oberkassel	DOG003	new
Oberkassel	DOG004	new
Oberkassel	DOG006	new
Oberkassel	DOG007	new
Oberkassel	DOG009	new
Oberkassel	DOG010	new
Baltic SHG	DON005	new
Baltic SHG	DON006	new
Baltic SHG	Donkalnis1	published
Baltic SHG	Donkalnis4	published
Baltic SHG	Donkalnis6	published
Baltic SHG	Donkalnis7	published
Oberkassel	DRI001	new
GoyetQ2/ElMiron	ElMiron	published
Oberkassel	Falkenstein	published
preLGM	FRL006	new
Oberkassel	FRM001	new
preLGM	GER002	new
preLGM	GER003	new
Oberkassel	GFW001	new
Oberkassel	GFW002.003	new
Oberkassel	GFW004	new
Oberkassel	GFW005	new
Oberkassel	GFW007	new
Oberkassel	GFW008	new
Oberkassel	GFW009	new
preLGM	GOY001	new
preLGM	GOY007	new
preLGM	GOY009	new
preLGM	GOY014	new
preLGM	GoyetQ116-1	published
GoyetQ2/ElMiron	GoyetQ2	published
preLGM	GoyetQ376-19	published
preLGM	GoyetQ376-3	new
preLGM	GoyetQ53-1	update
GoyetQ2/ElMiron	HohleFels1079	update
GoyetQ2/ElMiron	HohleFels49	update
Baltic SHG	Hum1	published
Baltic SHG	Hum2	published
Oberkassel	Loschbour	published
Baltic SHG	I0011	published
Baltic SHG	I0012	published
Baltic SHG	I0013	published
Baltic SHG	I0014	published
Baltic SHG	I0015	published
Baltic SHG	I0017	published
Sidelkino	I0061	published
Sidelkino	I0124	published
Sidelkino	I0211	published
Oberkassel	I0585	published
Oberkassel	I10899	published
mix	I1507	published
mix	I1565	published
preLGM	I1577	published
Ukraine HG	I1732	published
Ukraine HG	I1733	published
Ukraine HG	I1734	published
Ukraine HG	I1736	published
Ukraine HG	I1737	published
Ukraine HG	I1738	published
Ukraine HG	I1763	published
Ukraine HG	I1819	published
IronGates	I1875	published
Villabruna	I2158_v2	published
IronGates	I2534	published
Oberkassel	I3025	published
Oberkassel	I3065	published
Oberkassel	I3209	published
Ukraine HG	I3712	published
Ukraine HG	I3713	published
Ukraine HG	I3714	published
Ukraine HG	I3715	published
Ukraine HG	I3716	published
Ukraine HG	I3717	published
Ukraine HG	I3718	published
IronGates	I4081	published
Ukraine HG	I4111	published
Ukraine HG	I4112	published
Ukraine HG	I4114	published
Baltic SHG	I4432	published
Baltic SHG	I4434	published
Baltic SHG	I4435	published
Baltic SHG	I4436	published
Baltic SHG	I4437	published
Baltic SHG	I4438	published
Baltic SHG	I4439	published
Baltic SHG	I4440	published
Baltic SHG	I4441	published
Baltic SHG	I4550	published
Baltic SHG	I4551	published
Baltic SHG	I4552	published
Baltic SHG	I4553	published
Baltic SHG	I4554	published
IronGates	I4582	published
Baltic SHG	I4595	published
Baltic SHG	I4596	published
IronGates	I4607	published
Baltic SHG	I4626	published
Baltic SHG	I4627	published
Baltic SHG	I4628	published
Baltic SHG	I4630	published
Baltic SHG	I4632	published
IronGates	I4655	published
IronGates	I4657	published
IronGates	I4660	published
IronGates	I4870	published
IronGates	I4871	published
IronGates	I4872	published
IronGates	I4873	published
IronGates	I4874	published
IronGates	I4875	published
IronGates	I4876	published
IronGates	I4877	published
IronGates	I4878	published
IronGates	I4880	published
IronGates	I4881	published
IronGates	I4914	published
IronGates	I4915	published
IronGates	I4916	published
IronGates	I4917	published
mix	I4971	published
IronGates	I5233	published
IronGates	I5234	published
IronGates	I5235	published
IronGates	I5236	published
IronGates	I5237	published
IronGates	I5238	published
IronGates	I5239	published
IronGates	I5240	published
IronGates	I5242	published
IronGates	I5244	published
IronGates	I5401	published
IronGates	I5402	published
IronGates	I5407	published
IronGates	I5408	published
IronGates	I5409	published
IronGates	I5411	published
IronGates	I5436	published
IronGates	I5771	published
IronGates	I5772	published
IronGates	I5773	published
Ukraine HG	I5868	published
Ukraine HG	I5870	published
Ukraine HG	I5872	published
Ukraine HG	I5873	published
Ukraine HG	I5875	published
Ukraine HG	I5876	published
Ukraine HG	I5881	published
Ukraine HG	I5883	published
Ukraine HG	I5885	published
Ukraine HG	I5886	published
Ukraine HG	I5889	published
Ukraine HG	I5890	published
Ukraine HG	I5892	published
Ukraine HG	I5957	published
Ukraine HG	I6133	published
Oberkassel	I6744	published
Oberkassel	I6745	published
Oberkassel	I6754	published
Oberkassel	I6767	published
Oberkassel	Iboussieres25-1	published
Oberkassel	Iboussieres31-2	published
Oberkassel	Iboussieres39	published
Ukraine HG	IGR001	new
Sidelkino	JAZ001	new
Sidelkino	KAR001	published
Oberkassel	KGH6	published
Baltic SHG	Kivisaare3	published
CHG	KK1	published
preLGM	Kostenki12	published
preLGM	Kostenki14	published
Baltic SHG	Kretuonas1	published
Baltic SHG	Kretuonas2	published
Baltic SHG	Kretuonas4	published
Oberkassel	KRZ001	new
Baltic SHG	Kudruküla2	published
Baltic SHG	Kudruküla3	published
Sidelkino	KVH001	new
Sidelkino	KVH002	new
preLGM	LaRochette	published
Baltic SHG	Latvia_MN2	published
GoyetQ2/ElMiron	LMA001	new
preLGM	LPI002	new
preLGM	LRO001	new
IronGates	M95	published
IronGates	M96	published
Oberkassel	MAF001	new
GoyetQ2/ElMiron	MAZ001	new
GoyetQ2/ElMiron	MAZ003	new
Sidelkino	MN2001	new
Sidelkino	MN2002	new
Sidelkino	MN2003	new
Sidelkino	MNN001.002	new
Sidelkino	MNN003	new
Sidelkino	MNN004	new
Sidelkino	MNN005	new
Sidelkino	MNN006	new
Sidelkino	MNN007	new
Baltic SHG	MotalaAA	published
Oberkassel	MPR001	new
preLGM	Muierii1	published
Sidelkino	MUR001	new
Sidelkino	MUR002	new
Sidelkino	MUR005	new
Sidelkino	MUR007	new
Sidelkino	MUR009	published
Sidelkino	MUR017	new
Sidelkino	MUR021	new
preLGM	Oase1	published
Oberkassel	OKL001	new
Oberkassel	OKL002	new
preLGM	ORM001	new
mix	OST001	new
mix	OST002	new
mix	OST003	new
preLGM	Ostuni1	published
preLGM	Ostuni2	published
preLGM	PA12	new
preLGM	Paglicci133	published
preLGM	Pavlov1	published
Oberkassel	PER1150503	published
Oberkassel	PER3023	published
Oberkassel	PER3123	published
Sidelkino	PES001	published
GoyetQ2/ElMiron	PIN004	new
Sidelkino	Popovo2	published
Villabruna	PRD001	new
Villabruna	R11	published
Villabruna	R15	published
Villabruna	R7	published
Oberkassel	Ranchot88	published
rm	RIE002	new
GoyetQ2/ElMiron	Rigney1	published
Villabruna	RIP001	new
Oberkassel	Rochedane	published
CHG	SATP	published
Baltic SHG	SBj	published
Baltic SHG	SF11	published
Baltic SHG	SF12	published
Baltic SHG	SF9	published
Sidelkino	Sidelkino	published
Baltic SHG	Spiginas1	published
Baltic SHG	Spiginas4	published
Oberkassel	SRA62	published
Baltic SHG	Steigen	published
Villabruna	STO001	new
preLGM	Sunghir1	published
preLGM	Sunghir2	published
preLGM	Sunghir3	published
preLGM	Sunghir4	published
Oberkassel	Syltholm	published
Baltic SHG	Tamula1	published
Baltic SHG	Tamula3	published
ANE	TTK001	new
Sidelkino	UOO004	new
Sidelkino	UOO012	new
Sidelkino	UOO015	new
Sidelkino	UOO023	new
Sidelkino	UOO025	new
Sidelkino	UOO029	new
Sidelkino	UOO033	new
Sidelkino	UOO035.056	new
Sidelkino	UOO037	new
Sidelkino	UOO047	new
Sidelkino	UOO049	new
Sidelkino	UOO051	new
Sidelkino	UOO052	new
Sidelkino	UOO053	new
Sidelkino	UOO059	new
preLGM	UstIshim	published
Sidelkino	UzOO77_new	published
Oberkassel	UZZ040	published
Oberkassel	UZZ069	published
Oberkassel	UZZ071	published
Oberkassel	UZZ079	published
Oberkassel	UZZ080	published
Oberkassel	UZZ081	published
Oberkassel	UZZ082	published
Oberkassel	UZZ088	published
Oberkassel	UZZ096	published
Oberkassel	UZZ4446	published
Oberkassel	UZZ5054	published
Baltic SHG	Veibri4	published
preLGM	Vestonice13	published
preLGM	Vestonice16	published
preLGM	Vestonice43	published
Villabruna	Villabruna	published
Ukraine HG	VO1001	new
Ukraine HG	VO1003	new
Ukraine HG	VO1004	new
Ukraine HG	VO1005	new
Ukraine HG	VO2001	new
Ukraine HG	VSL002	new
Ukraine HG	VSL003	new
Ukraine HG	VSL004	new
Oberkassel	WCX002	new
Oberkassel	WCX004	new
Oberkassel	WOL001	new
preLGM	ZKU002	published

[truncated: 2 more sheets: K.PCA_pops, L.MT_detail]
